# Supplementary material for: Sociodemographic influences on Student Mental Health and their association with activation-regulating functional impairments
Source: PLoS One. 2026 Mar 18;21(3):e0342731. doi: 10.1371/journal.pone.0342731 (PMC12998822; doi:10.1371/journal.pone.0342731)
Supplement: S2 File — (XLSX) [file pone.0342731.s002.xlsx]

## Sheet: Form Responses 1_2
Nationality	Are of living	Gender	Total number of siblings	Parents Divorced	Strong relationship with extended family?	University	Family income category	Weight (Kg)	Height (cm)	BSC,masters, PHD	BMI	Academic year	GPA	Specializtion	Work and study?	Social media account	Which social media platforms you use most of the times?	Which social media platforms you use most of the times?	How many daily hours you use social media?	Which topics interest you the most?	Dex 1	Dex 2	Dex 3	Dex 4	Dex 5	Dex 6	Dex 7	Dex 8	Dex 9	Dex 10	Dex 11	Dex 12	Dex 13	Dex 14	Dex 15	Dex 16	Dex 17	Dex 18	Dex 19	Dex 20	Dex 21	Dex 22	Dex 23	Dex 24	Dex 25	Dex 26	Dex 27	Dex 28	Dex 29
2	2	2	12	1	2	2	3	70	172	3	23.6614	4	6	2	3	2	Facebook	1	7	health, Religion	2	2	2	2	2	2	3	2	2	2	3	4	3	3	3	3	2	4	4	4	3	4	3	2	5	1	1	1	1
2	1	1	2	1	1	2	2	68	180	1	20.9877	4	3	2	1	2	Facebook, Twitter (X), TikTok, Snapchat, Instagram	5	10	sports, health, others	1	2	1	1	2	2	2	3	1	1	1	3	2	1	1	1	1	3	1	1	1	3	2	3	2	1	2	1	3
2	1	1	4	1	2	2	1	82	175	1	26.7755	4	6	1	6	2	Facebook, Twitter (X), TikTok, Snapchat, Instagram	5	2	food, health, Education and literacy, Religion	2	1	1	2	3	1	2	1	1	2	1	1	1	1	3	2	1	2	2	1	1	1	5	1	1	2	1	2	2
2	2	1	1	1	2	2	1	68	133	1	38.442	1	2	5	1	2	Facebook, Instagram	2	3	sports, Comedy, Religion	1	1	1	1	2	1	1	1	1	1	1	1	1	1	1	1	1	3	3	1	1	1	1	1	1	1	2	1	1
2	1	2	3	1	2	2	2	80	153	1	34.1749	3	2	2	1	2	Facebook, Twitter (X), Instagram	3	3	Beauty and fashion, food, Education and literacy, Comedy, Religion	3	4	3	4	5	4	4	5	3	4	5	5	4	4	4	4	4	4	4	4	3	4	3	4	4	5	4	5	5
2	2	1	5	1	1	2	2	42	160	1	16.4062	3	3	5	1	2	TikTok, Instagram	2	4	food, Education and literacy, Comedy, Religion, others	1	1	1	2	2	2	3	5	3	3	4	3	3	3	1	4	2	3	3	4	2	3	4	3	3	4	2	4	3
2	1	1	4	1	2	2	1	60.1	180	1	18.5494	4	2	8	3	2	Facebook, Instagram	2	3	sports, health, Education and literacy, Comedy, Religion	3	3	3	4	3	4	3	3	3	4	4	3	2	3	4	3	3	4	4	3	2	3	4	2	2	4	2	4	3
2	2	2	3	1	2	2	1	83	150	1	36.8889	2	3	7	1	2	Facebook, Instagram	2	4	Education and literacy, Comedy, Religion	2	3	2	3	2	3	3	3	4	2	3	5	3	4	2	4	3	3	4	2	2	3	3	4	3	2	2	3	4
2	1	2	7	1	2	2	1	62	163	1	23.3355	4	3	2	3	2	Facebook, Snapchat, Instagram	3		Beauty and fashion, food, sports, health, Education and literacy, Comedy, Religion, others	2	2	1	2	5	4	3	1	1	3	1	2	2	2	2	2	1	2	2	1	2	4	3	1	1	3	4	2	2
2	1	1	7	1	2	2	4	85	187	1	24.3072	4	6	2	3	2	Instagram	1	2	sports	1	1	1	1	1	1	1	1	1	1	1	1	1	1	1	1	1	1	1	1	1	1	1	1	1	1	1	1	1
2	1	2	3	1	2	2	1	68	167	1	24.3824	3	2	2	1	2	Twitter (X), Snapchat, Instagram	3	8	Beauty and fashion, food, sports, Education and literacy, Religion	3	3	1	2	3	3	3	4	2	3	4	4	2	2	2	3	2	3	3	2	3	3	1	4	3	3	2	4	2
2	2	1	3	1	2	2	2	85	180	1	26.2346	4	6	2	1	2	Facebook	1	1	food, sports, health, Religion	1	1	1	1	5	1	1	1	1	1	1	1	1	1	1	1	1	1	1	1	1	1	3	2	1	1	1	1	1
1	1	1	5	1	1	2	1	72	179	1	22.4712	4	6	2	3	2	Facebook, Twitter (X), Snapchat, Instagram	4	5	sports, health, Comedy, Religion	2	2	1	2	4	3	3	2	2	3	2	3	3	4	3	4	3	4	5	2	2	3	4	2	3	3	3	3	2
2	2	2	3	1	2	2	2	66	159	1	26.1066	3	3	2	1	2	Instagram	1	5	Beauty and fashion, health, Education and literacy, Religion	1	3	1	3	3	1	2	3	2	3	2	2	2	2	1	3	2	3	3	1	2	4	3	1	1	4	2	4	2
2	2	2	7	1	2	2	1	57	162	1	21.7193	4	6	2	1	2	Facebook, Twitter (X), Instagram	3	4	Beauty and fashion, food, Comedy	2	2	1	1	2	3	3	3	2	1	4	2	2	2	1	2	2	3	2	2	3	3	2	4	2	5	3	3	1
2	2	1	2	1	1	2	2	50	165	1	18.3655	4	2	2	1	2	Instagram	1	5	Beauty and fashion, food, sports, health, Education and literacy, Comedy, Religion, others	3	2	3	5	3	2	4	5	4	4	5	2	2	5	4	5	4	5	4	1	3	4	4	1	2	4	5	5	2
2	2	2	4	1	1	2	4	60	160	1	23.4375	4	6	2	1	2	Facebook, Instagram	2	3	Beauty and fashion, food, Comedy	3	2	1	3	1	4	2	5	2	4	4	4	2	2	1	1	2	4	3	2	3	5	3	3	3	2	3	4	1
2	2	2	2	1	2	2	1	75	161	1	28.9341	2	2	8	1	2	Snapchat, Instagram	2	5	Education and literacy, Comedy, Religion	3	3	1	1	4	1	3	4	3	2	3	2	3	2	1	2	3	3	4	2	3	4	2	3	2	3	3	4	2
2	2	2	5	1	2	2	1	70	164	1	26.0262	2	2	8	1	2	Instagram	1	1	Beauty and fashion, food, Education and literacy, Comedy	3	1	2	1	2	3	1	5	3	2	5	5	2	4	1	3	1	3	1	1	5	4	5	4	3	5	4	4	1
2	1	2	3	1	1	2	2	47	163	1	17.6898	4	6	2	3	2	Facebook, TikTok, Instagram	3	7	Beauty and fashion, sports, Education and literacy	1	3	3	1	3	3	1	3	2	1	1	2	1	3	3	3	2	3	2	2	3	3	4	2	2	3	3	2	3
1	2	2	9	1	1	2	4	65	165	1	23.8751	3	1	2	1	2	TikTok, Snapchat, Instagram	3	8	food, sports	3	3	3	3	4	4	4	4	2	4	4	4	4	4	5	4	5	4	4	4	4	4	4	4	4	4	4	4	4
2	1	2	5	1	2	2	2	45	150	1	20	4	3	2	1	2	Facebook, Snapchat, Instagram	3	3	Beauty and fashion, sports, health	3	3	2	4	2	3	1	1	1	3	2	2	2	2	3	3	2	2	2	2	3	3	2	1	2	2	3	2	3
2	1	2	4	1	2	2	1	67	167	1	24.0238	4	6	0	6	2	Facebook, Snapchat, Instagram, others	4	5	Beauty and fashion, food, Education and literacy, Comedy, Religion	2	3	1	3	3	3	2	3	2	4	2	4	3	3	3	3	2	3	3	3	3	3	4	2	3	2	4	3	1
2	2	2	7	1	2	2	3	48	175	1	15.6735	4	6	2	1	2	Facebook, TikTok, Snapchat, Instagram	4	6	health, Education and literacy	3	3	2	2	2	2	2	4	3	5	5	3	3	3	3	3	1	4	5	1	3	3	1	4	3	5	3	5	3
2	2	2	5	1	1	2	1	59	157	1	23.9361	1	2	2	1	2	TikTok, Instagram	2	4	Beauty and fashion, food, Comedy	2	3	1	2	4	3	4	4	4	3	4	2	2	3	2	4	2	3	3	1	2	4	1	4	1	4	1	3	1
2	1	2	5	1	2	2	2	50	160	1	19.5312	2	2	2	1	2	Snapchat	1	6	Beauty and fashion	3	2	1	4	2	2	3	5	1	3	3	2	2	3	2	2	4	3	3	1	3	4	2	4	2	2	2	1	3
2	1	2	6	1	1	2	2	70	160	1	27.3437	4	6	2	1	2	Facebook, TikTok, فلكر	3	6	food, health, Education and literacy, Comedy, Religion	1	3	1	1	4	4	3	1	4	4	5	5	1	4	1	1	4	5	4	1	4	2	1	3	2	4	4	4	4
2	2	2	4	1	2	2	4	66	170	1	22.8374	4	6	2	1	2	Snapchat, Instagram	2	2	Beauty and fashion, food, Comedy	3	2	1	1	1	3	1	3	1	1	4	3	2	1	1	1	1	3	2	3	2	3	5	1	1	3	2	4	1
2	1	2	4	1	2	2	1	55	169	1	19.257	2	2	4	1	2	Instagram	1	3	Beauty and fashion	2	3	1	3	3	1	2	2	1	3	1	2	2	1	1	1	2	2	2	2	2	2	4	2	1	2	3	1	1
2	1	1	4	1	1	2	1	60	167	1	21.5139	4	1	2	1	2	Facebook	1	6	others	3	3	1	2	2	2	2	2	2	2	3	2	2	2	2	2	2	3	2	2	2	2	3	2	2	2	2	2	2
2	2	2	5	1	2	2	2	60	160	1	23.4375	4	6	2	1	2	Facebook, Twitter (X), Snapchat, Instagram	4	7	Beauty and fashion, food, sports, health, Education and literacy, Comedy, Religion, others	2	3	1	3	1	1	2	3	3	4	1	1	2	1	1	4	2	4	1	1	1	2	2	1	1	1	1	2	1
2	2	2	7	1	2	2	1	80	160	3	31.25	1	3	4	4	2	Instagram	1	2	sports, health, others	2	2	1	3	2	3	1	2	2	2	2	2	2	1	2	2	2	2	2	1	2	2	3	2	2	2	2	2	2
2	2	2	7	1	1	2	1	50	161	1	19.2894	4	6	2	1	2	Facebook, Twitter (X), Snapchat, Instagram	4	10	Beauty and fashion, food, sports, health, Education and literacy, Comedy, Religion	2	2	1	4	3	1	1	2	1	5	4	5	4	4	2	1	1	5	3	4	5	2	3	5	5	5	5	4	5
2	1	2	7	1	1	2	1	50	154	1	21.0828	1	6	2	1	2	Facebook, Instagram	2	2	health, Education and literacy, Comedy, Religion	2	3	2	3	4	3	2	2	2	2	3	3	2	4	3	4	3	3	3	1	2	2	2	1	2	5	2	5	2
2	2	2	4	1	1	1	1	59	164	1	21.9363	2	3	2	1	2	Facebook	1	6	Education and literacy, Comedy, Religion	1	2	3	2	3	1	1	1	2	2	3	4	3	3	2	2	3	2	2	2	2	1	2	2	2	2	2	3	2
2	1	1	5	1	2	2	2	130	177	1	41.4951	4	2	6	1	2	Facebook, Snapchat, Instagram	3	5	food, sports, Education and literacy, Comedy, Religion	3	4	2	3	4	3	4	3	2	5	4	4	3	4	4	4	1	4	3	3	4	4	5	4	1	4	4	3	5
2	2	2	8	1	1	2	1	65	164	3	24.1672	1	6	2	1	2	Snapchat, Instagram	2	2	food, Education and literacy, Comedy	2	4	1	4	2	1	2	4	1	1	3	5	2	2	1	2	1	1	3	1	2	4	4	2	1	4	2	3	2
2	2	2	7	1	2	2	4	66	155	1	27.4714	3	1	6	1	2	Instagram	1	6	Education and literacy	1	4	4	5	2	3	1	5	1	4	5	5	1	1	1	1	5	5	5	1	2	5	1	5	4	5	4	5	1
2	1	2	4	1	1	2	1	52	160	1	20.3125	3	3	5	1	2	Facebook, Snapchat, Instagram	3	10	Beauty and fashion, food, sports, health, Education and literacy, Comedy, Religion	2	3	4	3	3	3	3	4	3	4	3	4	3	3	3	4	3	4	4	5	4	4	3	3	3	4	5	3	3
2	1	1	3	1	1	2	1	60	170	1	20.7612	4	1	2	1	2	Facebook	1	2	others	2	1	2	2	2	2	2	3	2	3	3	2	2	2	2	2	3	3	2	3	2	2	3	2	2	2	3	2	2
2	2	2	5	1	1	2	3	60	160	1	23.4375	2	2	2	1	2	Facebook, Instagram, others	3	5	Beauty and fashion, health, Comedy, Religion	2	3	4	2	5	1	4	5	3	5	3	5	2	4	2	4	4	5	5	2	4	5	3	5	4	5	5	5	4
2	1	1	6	1	2	2	1	50	157	1	20.2848	2	1	5	3	2	Facebook, Twitter (X), TikTok, Snapchat, Instagram	5	10	Beauty and fashion, food, Education and literacy, Religion	4	3	3	5	4	5	4	3	3	4	4	3	4	3	2	4	3	5	4	4	4	4	4	2	2	2	5	2	3
2	2	1	5	1	2	1	3	76	180	1	23.4568	1	3	5	6	2	Facebook	1	4	Education and literacy	2	3	3	3	4	3	3	2	2	4	5	5	4	3	3	3	3	4	4	4	3	3	4	3	4	4	4	3	4
2	2	2	3	1	1	1	1	50	162	1	19.052	2	3	5	4	2	Instagram	1	2	Beauty and fashion, sports, health, Education and literacy, Religion	3	1	1	2	3	2	3	4	1	4	4	2	2	3	3	4	1	3	1	3	2	3	5	2	2	3	3	3	2
2	1	1	4	1	1	1	1	89	175	1	29.0612	3	6	5	3	2	Snapchat, Instagram, others	3	5	Education and literacy, Religion	1	1	2	1	5	2	2	1	4	3	2	1	1	1	3	3	1	2	2	3	2	2	5	2	3	3	3	3	1
2	2	1	6	1	2	2	1	120	180	1	37.037	4	2	4	6	2	Facebook, Twitter (X), others	3	10	Education and literacy, Religion, others	1	2	1	2	2	1	3	3	1	3	4	3	1	5	4	4	3	2	1	4	2	4	4	1	1	2	2	1	5
1	2	1	5	1	1	2	1	85	174	1	28.075	4	1	5	3	2	Facebook	1	1	food, sports, Comedy	1	3	1	5	3	1	1	5	1	1	1	3	2	1	1	3	1	2	1	1	2	2	4	1	1	4	1	1	1
2	2	2	7	1	2	1	1	48	165	1	17.6309	1	6	5	1	2	Snapchat	1	4	Beauty and fashion	2	3	1	1	3	3	2	1	1	1	1	4	2	3	2	2	1	3	3	1	4	3	4	3	2	5	3	5	3
2	2	1	3	1	1	2	1	57	170	1	19.7232	3	2	4	1	2	Facebook, Twitter (X), Instagram	3	3	food, sports, health, Comedy, Religion	2	3	4	2	1	3	2	4	2	4	4	3	2	3	4	3	3	4	4	4	3	1	4	3	2	4	3	3	4
2	2	1	3	1	2	2	1	61	171	1	20.8611	3	1	4	3	2	Facebook	1	10	sports	4	3	1	5	2	4	5	5	2	5	5	2	3	3	2	1	3	5	5	1	5	5	3	5	5	4	5	4	4
2	2	1	6	1	1	1	2	92	175	1	30.0408	3	6	5	6	2	1 استخدمها	1	0	others	1	2	1	1	2	1	1	1	1	3	3	2	2	2	1	3	2	2	3	2	2	3	3	1	1	1	1	1	1
2	2	1	8	1	1	2	1	78	182	1	23.5479	4	2	4	6	2	Facebook	1	1	Education and literacy, others	3	1	1	1	2	1	1	2	1	1	2	2	1	1	1	1	1	1	2	1	1	2	4	1	1	2	2	1	1
2	2	2	4	1	2	1	2	75	170	1	25.9516	3	3	4	4	2	TikTok	1	4	Beauty and fashion, food, sports, Comedy	1	3	1	4	5	2	2	3	1	3	1	4	3	1	4	3	1	1	1	5	1	2	5	3	1	2	1	3	1
2	2	1	6	1	1	2	1	85	180	1	26.2346	2	3	4	1	2	Facebook, Twitter (X), TikTok, Snapchat, Instagram, others	6	5	food, sports	1	1	3	1	2	3	3	1	1	3	1	4	2	2	3	5	2	3	1	3	5	5	5	1	1	5	5	5	3
2	2	1	5	1	2	2	1	65	175	1	21.2245	3	2	4	3	2	Facebook, Snapchat, Instagram	3	2	Education and literacy, Comedy, Religion	2	2	2	2	2	3	3	3	1	1	1	4	3	3	4	3	2	3	3	3	4	3	3	2	3	3	3	3	3
2	1	1	4	1	1	2	1	59	173	1	19.7133	2	3	5	1	2	Snapchat, Instagram	2	4	sports, Education and literacy, Comedy, Religion	2	2	1	1	1	1	1	5	2	5	3	1	5	3	1	1	2	2	3	5	2	3	3	3	2	4	3	4	4
2	2	1	3	1	2	2	1	58	173	1	19.3792	2	6	5	3	2	Twitter (X), Snapchat, Instagram, others	4	4	sports, Education and literacy, Religion	1	2	1	2	3	2	2	2	1	1	2	2	1	1	1	1	2	3	3	1	1	2	3	1	1	4	1	4	1
2	2	2	4	1	2	2	1	44	162	1	16.7657	4	3	4	1	2	Facebook, Snapchat, Instagram	3	5	Beauty and fashion, health, Religion, others	1	3	1	3	2	1	2	5	2	4	2	3	2	1	4	3	2	5	3	2	3	3	4	3	2	5	4	5	1
2	2	1	4	1	1	2	2	60	178	1	18.937	3	2	4	3	2	Instagram	1	2	Education and literacy	1	2	2	1	4	5	4	2	5	5	5	4	4	4	2	4	1	4	2	5	1	2	5	5	2	2	2	4	3
2	1	1	8	1	1	2	1	70	180	1	21.6049	2	1	5	1	2	Facebook, TikTok, Instagram	3		food, sports, Education and literacy, Comedy	2	4	2	4	2	2	4	5	3	4	4	2	3	5	5	5	2	4	3	4	4	4	5	4	2	4	5	5	3
2	2	1	6	1	1	2	1	105	175	1	34.2857	1	2	4	1	2	Instagram	1		food, sports, Comedy, Religion, others	2	3	1	3	3	3	4	5	3	2	4	4	3	3	1	5	4	5	4	3	2	5	5	2	3	4	3	4	3
2	1	1	8	1	2	2	1	80	171	1	27.3588	2	2	5	3	2	Facebook, TikTok, Instagram	3	5	food, sports, health, Education and literacy, Religion	4	4	3	4	3	4	5	5	2	3	4	4	3	3	4	3	3	4	4	3	4	5	3	4	4	4	4	3	3
2	2	2	4	1	1	2	2	50	158	1	20.0288	2	3	4	4	2	Snapchat	1	3	sports, health, Education and literacy, Comedy, Religion, others	2	3	3	1	1	4	2	5	2	4	3	5	4	2	3	4	3	4	4	5	3	3	4	3	4	5	4	4	3
2	2	1	5	1	1	2	1	73	173	1	24.3911	4	1	5	6	2	Facebook, Twitter (X), Snapchat, Instagram	4	4.3	food, sports, health, Education and literacy, Religion	3	4	1	5	2	4	5	5	3	5	5	5	1	4	2	4	2	5	5	1	5	5	4	4	4	3	5	5	5
2	2	1	3	1	2	2	2	72	175	1	23.5102	3	2	4	1	2	Facebook, TikTok, Snapchat, Instagram	4	6	food, sports, Education and literacy, Comedy	3	2	1	2	3	2	3	4	2	3	3	1	1	4	4	5	4	3	2	2	3	3	4	3	2	2	3	3	1
2	1	1	9	2	2	2	1	85	170	1	29.4118	4	1	4	6	2	Facebook	1	1	others	3	4	2	2	3	3	3	4	2	3	3	3	3	3	3	4	2	3	2	3	3	3	4	2	3	3	3	3	2
2	2	1	10	1	2	2	2	84	177	1	26.8122	4	3	5	1	2	Facebook, Instagram	2	4	sports, Education and literacy, Comedy, Religion	2	3	2	4	4	3	5	3	2	5	3	2	4	4	3	4	3	3	3	3	2	4	2	2	2	3	3	2	3
2	1	1	4	1	2	2	1	60	170	1	20.7612	2	2	2	1	2	Facebook	1		Religion	3	2	3	3	4	4	4	3	2	3	5	3	2	3	2	1	3	3	4	5	3	4	5	5	3	3	4	3	3
2	2	1	3	1	1	2	3	70	184	1	20.6758	4	3	5	6	2	Instagram	1	4	Education and literacy, Religion	3	4	2	2	4	3	1	2	1	4	1	3	1	2	3	3	1	2	2	4	3	4	3	1	3	3	2	3	4
1	2	2	3	1	2	2	2	64	156	1	26.2985	2	3	4	1	2	Facebook, TikTok, Snapchat, Instagram	4	2	Beauty and fashion, sports, health	2	2	1	1	2	2	1	2	1	2	3	1	1	2	2	2	2	1	2	1	1	2	3	2	3	3	1	2	1
2	2	2	5	1	2	2	2	51	157	1	20.6905	3	6	2	1	2	Facebook, Instagram	2	1	food, health, Comedy, Religion	2	3	1	2	3	3	2	3	2	3	3	3	2	2	4	3	2	2	2	1	2	3	2	2	3	3	3	3	1
2	2	1	4	1	2	2	2	61	172	1	20.6193	2	3	2	1	2	Facebook, Twitter (X), TikTok, Instagram	4	2	Education and literacy	2	1	2	3	3	3	3	4	2	3	4	4	1	3	3	2	2	4	3	2	3	4	5	1	4	3	3	5	1
2	1	2	7	1	1	2	1	55	155	1	22.8928	3	3	2	1	2	Facebook, Instagram	2	2	Comedy, Religion	3	5	4	4	4	4	4	4	3	3	5	3	2	2	2	2	2	3	4	2	3	3	2	4	4	3	4	3	3
2	1	1	5	1	1	2	2	97	186	1	28.0379	2	1	2	1	2	Snapchat, Instagram	2	2	others	2	4	1	5	5	1	1	4	4	5	5	5	5	5	5	5	4	4	5	4	3	3	3	4	4	4	3	4	4
2	1	2	5	1	1	2	1	54	156	1	22.1893	3	2	2	3	2	Facebook, Snapchat, Instagram	3	6	Beauty and fashion, health, Comedy, Religion	2	2	3	1	3	2	1	2	3	4	2	4	1	2	4	3	2	4	3	1	3	1	4	1	2	4	4	4	2
2	1	2	6	1	2	2	1	60	162	1	22.8624	2	2	2	1	2	Instagram	1	5	Beauty and fashion, food, Comedy, Religion	2	2	1	3	2	1	1	2	2	3	4	1	1	1	2	1	1	3	2	1	2	3	3	1	1	2	3	3	1
2	2	1	5	1	2	2	1	95	178	1	29.9836	3	2	5	1	2	Facebook, Instagram	2	6	sports, health, others	2	3	2	4	4	5	5	2	3	4	5	4	1	4	2	5	3	5	5	3	5	5	3	5	5	2	5	5	5
2	1	2	6	1	1	2	1	70	160	1	27.3437	2	2	2	1	2	Facebook, Twitter (X), TikTok, Snapchat, Instagram	5	5	Beauty and fashion, food, sports, Comedy, Religion	1	2	1	3	3	3	4	5	1	3	2	3	3	2	2	2	3	3	3	2	2	2	2	2	3	2	2	4	3
2	1	2	4	1	2	2	1	76	164	1	28.257	1	1	2	1	2	Instagram	1	4	Comedy	1	1	1	1	2	1	1	2	2	2	2	1	2	1	1	1	2	2	1	1	2	3	4	1	1	2	2	2	1
2	2	2	3	1	2	2	1	50	167	1	17.9282	2	3	6	1	2	Facebook, Snapchat, Instagram	3	10	Beauty and fashion, Education and literacy, Comedy, Religion	2	1	1	4	3	3	3	3	1	3	3	3	1	3	3	3	3	2	5	1	4	5	2	3	2	4	3	5	1
2	2	2	4	1	2	2	2	62	158	1	24.8358	3	2	2	1	2	Instagram	1	10	Comedy	2	3	2	3	3	4	3	3	2	3	3	3	2	2	3	3	3	3	3	3	3	3	4	3	3	4	4	3	2
2	1	2	4	1	2	2	1	57	165	1	20.9366	2	3	2	1	2	Facebook, Twitter (X), TikTok, Snapchat, Instagram	5	6	Beauty and fashion, food, sports, health, Education and literacy, Comedy, Religion	2	3	3	3	2	3	3	3	3	3	2	2	2	2	2	2	2	2	2	2	2	2	2	1	4	4	4	4	2
2	2	2	9	1	1	2	1	50	152	1	21.6413	1	1	2	1	2	Snapchat, Instagram	2	6	Beauty and fashion, food, Education and literacy, Religion	2	1	2	3	4	2	1	1	2	3	4	2	1	1	3	2	2	5	3	1	2	2	1	5	1	4	4	1	5
2	2	1	4	1	2	2	3	88	188	1	24.8981	4	2	2	4	2	Facebook, Twitter (X), Snapchat, Instagram	4	5	food, Education and literacy, Comedy, Religion	2	3	2	3	3	4	4	4	3	5	4	3	3	5	4	5	1	4	5	3	5	5	3	4	4	5	5	5	3
1	2	1	5	1	2	2	3	135	177	1	43.0911	2	3	2	1	2	TikTok, Snapchat, Instagram	3	6	health, Comedy, Religion	1	2	1	4	4	1	1	3	1	4	2	2	3	2	1	1	2	3	3	1	3	2	4	2	2	2	2	3	3
1	2	1	6	1	2	1	3	67	177	1	21.3859	1	6	2	6	2	Facebook, Twitter (X), TikTok, Snapchat, Instagram	5	4	sports, health	4	4	2	4	3	3	3	3	3	4	4	2	3	4	3	4	4	3	5	5	4	3	4	3	2	2	3	4	5
2	2	1	4	1	1	2	2	61	171	1	20.8611	4	6	4	1	2	Facebook, Instagram	2	3	food, Education and literacy, Comedy, Religion	2	3	1	2	2	2	2	4	2	3	4	1	4	3	1	2	2	4	3	2	2	4	4	4	3	3	3	2	1
2	2	1	3	1	2	2	2	76	174.5	1	24.9587	4	6	4	1	2	Facebook, Twitter (X), Instagram	3	1	Comedy, Religion, others	2	2	2	3	4	2	2	5	3	4	4	3	2	3	2	3	2	4	4	3	2	4	3	5	3	4	3	3	1
2	1	1	4	1	2	2	1	70	185	1	20.4529	3	2	5	4	2	Instagram	1	1	others	3	3	3	3	2	4	4	4	3	4	4	3	2	3	3	3	2	4	4	4	3	4	3	3	3	5	3	5	5
2	2	1	3	1	1	2	1	65	178	1	20.5151	3	3	5	6	2	Facebook, Twitter (X), Instagram, others	4	1	sports, health, Education and literacy, others	3	4	3	4	4	4	4	4	3	5	5	3	4	4	5	5	5	5	4	4	4	4	4	4	4	5	4	4	3
2	2	1	6	1	1	2	1	76	183	1	22.694	2	2	5	1	2	Facebook, Snapchat, Instagram, others	4	4	sports, health, Education and literacy, Religion	2	2	1	3	2	2	3	3	1	2	2	2	1	1	1	1	2	2	3	1	3	2	4	1	1	3	1	3	3
2	1	2	8	1	2	2	1	60	170	1	20.7612	3	1	2	1	2	Facebook, Twitter (X), Instagram	3	5	food, Education and literacy, Comedy, Religion	2	2	2	3	2	3	3	3	2	3	3	3	3	3	3	2	4	3	3	3	3	3	4	2	3	4	3	3	2
2	1	1	2	1	2	2	4	140	191.5	1	38.176	3	2	5	4	2	Facebook, TikTok, Snapchat, Instagram	4		Education and literacy, Comedy, others	2	3	1	4	3	2	3	3	2	4	4	5	3	4	2	5	2	2	2	3	3	4	1	3	2	5	3	5	2
2	2	1	5	1	1	2	1	70	179	1	21.847	4	1	5	6	2	Facebook, Instagram	2	10	sports, Education and literacy, Religion	1	2	2	3	3	4	4	5	3	5	3	4	3	5	3	5	3	5	3	2	4	5	5	3	3	5	4	5	5
2	2	2	6	1	1	2	1	50	155	1	20.8117	3	2	2	1	2	Facebook, Instagram	2	5	Comedy	2	2	1	1	3	4	5	5	1	3	4	3	2	3	2	2	2	5	5	1	2	3	1	3	2	5	3	2	1
2	2	2	5	1	2	2	4	52	155	1	21.6441	2	6	2	1	2	Facebook, Snapchat, Instagram	3	3	food, sports, Education and literacy, Comedy	3	4	1	1	1	2	2	2	2	3	3	3	2	1	1	2	1	1	1	1	3	2	3	3	2	1	1	1	1
2	2	2	2	1	1	2	1	65	158	3	26.0375	3	6	2	3	2	Facebook, Instagram	2	3	Beauty and fashion, food, sports, health, Education and literacy, Comedy, Religion	2	3	4	4	5	4	3	4	3	4	4	3	2	4	4	4	4	4	4	3	3	3	1	3	4	4	4	4	2
2	2	1	4	1	2	2	1	75	175	1	24.4898	3	3	5	1	2	Facebook, Instagram	2	10	food, Religion, others	2	3	1	2	2	4	2	1	1	2	3	3	2	2	3	2	2	4	3	2	4	3	2	2	2	2	3	1	2
2	2	2	6	1	1	2	2	64.5	170	1	22.3183	3	3	5	6	2	Facebook, TikTok, Instagram	3	4	Beauty and fashion, food, sports, health, Education and literacy	1	3	2	1	5	2	5	3	1	5	3	3	3	4	3	5	3	4	4	3	1	2	5	2	2	4	3	5	4
2	2	1	6	1	2	2	2	100	185	1	29.2184	3	3	5	3	2	Facebook, Instagram	2	8	Comedy	3	2	3	4	4	4	2	4	4	4	4	4	4	4	4	4	4	4	5	5	5	5	5	5	5	5	5	5	5
2	1	2	2	1	1	2	1	70	165	1	25.7117	3	3	5	1	2	Facebook, Snapchat, Instagram, others	4	4	food, Comedy	1	2	3	3	2	1	2	2	1	1	1	2	1	1	1	1	1	1	1	1	1	1	3	1	2	2	3	2	1
2	2	2	3	1	2	2	2	65	162	1	24.7676	3	6	5	1	2	Snapchat, Instagram	2	7	Beauty and fashion, food, Comedy	3	5	3	5	4	3	3	4	3	3	4	1	4	5	3	3	3	4	3	2	1	3	3	3	4	4	2	2	1
2	2	2	6	1	1	2	2	52	160	1	20.3125	1	6	5	1	2	Facebook, Twitter (X), Snapchat, Instagram	4	3	Beauty and fashion, food, sports, health, Education and literacy, Comedy, Religion	3	2	1	3	3	2	2	1	3	3	2	2	2	2	4	4	2	4	3	1	3	3	3	3	2	4	3	4	3
2	2	2	6	1	1	2	2	50	165	1	18.3655	2	2	5	1	2	Facebook, TikTok, Snapchat	3	10	food, Comedy	3	4	2	4	4	3	3	4	3	3	3	4	3	3	4	3	4	3	3	2	3	4	3	3	3	4	4	4	2
2	2	2	3	1	2	2	1	71	165	1	26.079	3	3	5	1	2	Snapchat, Instagram	2	4	Beauty and fashion, food, Education and literacy, Comedy, others	3	3	1	2	4	1	1	3	2	1	1	2	3	3	4	3	2	3	3	1	2	3	4	1	3	3	3	2	1
2	2	1	8	2	2	2	1	80	175	1	26.1224	4	2	5	6	2	Twitter (X), Instagram	2	3	sports, health, Comedy, Religion	3	3	2	3	3	3	3	3	3	3	3	3	3	3	3	3	3	3	3	3	3	3	3	3	3	3	3	3	3
2	2	2	5	1	2	2	4	95	165	1	34.8944	3	6	5	1	2	Facebook, Twitter (X), TikTok, Snapchat, Instagram	5	7	Beauty and fashion, food, sports, health, Education and literacy, Comedy, Religion	2	1	3	1	2	1	1	3	2	4	4	1	3	3	3	1	2	4	2	3	3	5	5	2	2	3	1	3	1
2	2	2	5	1	2	2	1	60	164	1	22.3081	3	2	5	1	2	Facebook, Instagram	2	4	Beauty and fashion, food, others	1	5	1	2	2	3	3	3	2	3	2	1	1	4	3	3	1	3	5	2	2	3	1	2	1	4	1	3	2
2	2	2	5	1	2	2	1	56	162	1	21.3382	3	6	5	1	2	Instagram	1	2	sports, health, Education and literacy, Religion	1	2	2	1	1	1	2	1	3	3	1	2	1	1	2	1	3	2	2	1	1	3	1	2	2	3	2	3	4
2	2	2	5	1	2	2	1	53	160	1	20.7031	2	3	4	1	2	Facebook	1	6	Education and literacy	3	1	1	1	1	1	2	2	1	1	1	1	1	1	1	1	1	1	1	1	1	1	1	1	1	1	1	1	1
2	1	2	4	1	2	2	2	47	162	1	17.9089	2	3	5	1	2	Facebook, Twitter (X), Snapchat, Instagram	4	6	Beauty and fashion, Education and literacy, Comedy, Religion	2	3	3	4	2	2	4	3	2	4	3	5	4	3	2	1	2	4	3	3	1	5	4	3	3	5	2	4	1
2	2	1	4	1	2	2	1	73	180	1	22.5309	2	3	5	1	2	Facebook, Snapchat	2	0	food, sports, health, Education and literacy, Comedy	2	1	1	2	1	1	1	4	3	3	5	1	2	3	2	3	2	1	2	4	2	3	4	5	1	2	1	2	3
2	1	1	5	1	1	2	1	62	184	1	18.3129	4	1	5	3	2	Facebook, Twitter (X), Instagram	3	1	Education and literacy, Comedy, Religion	4	2	4	3	2	5	5	5	3	5	5	2	4	5	3	5	4	5	5	3	4	5	3	5	3	4	5	4	3
1	2	1	3	1	1	2	2	90	184	1	26.5832	2	3	2	3	2	Facebook, Twitter (X), TikTok, Snapchat, Instagram, others	6	5	Beauty and fashion, food, sports, Education and literacy, Comedy, Religion	2	2	2	2	3	2	1	3	3	4	4	3	4	4	3	4	2	3	3	2	2	3	5	2	3	3	3	3	2
2	2	2	6	1	1	2	1	69	173	1	23.0546	3	3	9	3	2	Facebook, Instagram	2	5	Beauty and fashion, Education and literacy, Comedy, Religion	1	2	2	4	4	2	2	3	1	4	4	3	1	1	2	2	2	5	3	1	5	4	3	4	3	5	3	3	2
2	2	2	4	1	2	2	2	54	156	1	22.1893	2	2	2	1	2	Facebook, Instagram	2	3	Beauty and fashion, food, health, Education and literacy, Comedy, Religion	1	1	1	1	1	1	1	3	1	1	1	3	5	1	3	3	1	1	1	4	1	1	4	1	3	4	3	2	1
2	1	2	7	1	1	2	1	46	167	1	16.494	4	3	2	1	2	Facebook, Snapchat, Instagram	3	6	Beauty and fashion, food, health, Religion	4	4	4	3	3	3	3	3	2	3	3	2	2	4	4	3	3	3	3	2	4	4	3	3	3	4	4	3	2
2	2	2	2	1	2	2	1	53	164	1	19.7055	3	6	2	1	2	Instagram	1	7	Beauty and fashion	1	1	1	4	3	2	4	4	1	5	3	4	2	3	1	3	3	1	4	2	2	2	2	2	2	2	2	2	2
2	2	1	4	1	1	2	2	100	176	1	32.2831	1	3	2	1	2	Twitter (X), TikTok, Instagram	3	7	sports, Comedy	1	3	1	3	1	1	1	3	1	2	5	1	2	1	1	3	2	2	3	1	1	3	3	1	1	3	1	2	1
2	1	1	5	1	2	2	1	60	175	1	19.5918	2	3	2	1	2	Facebook, TikTok, Instagram	3	6	sports, Education and literacy	1	2	1	1	2	2	2	3	1	3	2	3	2	2	1	1	1	3	1	2	1	1	3	2	2	3	1	2	2
1	2	2	4	1	2	2	2	58	167	1	20.7967	2	3	2	1	2	Facebook, Twitter (X)	2	2	Education and literacy	2	2	1	2	2	3	2	2	2	4	3	3	3	4	2	3	2	3	3	3	4	4	5	2	1	5	5	5	1
2	2	2	5	1	2	2	2	58	171	1	19.8352	2	6	9	1	2	Snapchat, Instagram	2	7	food, sports, Education and literacy, Comedy, Religion	2	1	1	2	1	1	2	2	1	2	2	2	2	1	1	2	1	3	2	1	2	2	4	2	2	3	2	2	2
2	1	1	5	1	2	2	1	60	183	1	17.9163	2	6	2	1	2	Facebook	1	2	Education and literacy	3	4	4	2	1	3	3	1	1	4	2	2	3	3	1	1	3	1	3	3	2	1	2	3	3	1	2	3	4
2	1	1	4	1	2	2	2	50	157	1	20.2848	1	1	8	6	2	Instagram	1	5	food, Education and literacy, Comedy, Religion	3	2	4	3	1	5	4	3	1	2	4	3	2	2	5	4	4	5	3	1	1	4	5	3	1	3	4	3	1
2	1	2	7	1	2	2	2	50.5	161	1	19.4823	2	2	2	1	2	Twitter (X), Snapchat, Instagram	3	7	Education and literacy, Religion	2	1	4	4	5	3	3	4	2	2	4	4	3	4	4	3	2	3	3	1	1	1	2	1	1	2	3	2	3
2	1	1	6	1	2	2	2	70	183	1	20.9024	2	6	2	1	2	Facebook, Snapchat, Instagram	3	3	health, Education and literacy, Comedy, Religion	2	2	1	2	3	2	2	3	2	3	3	3	2	3	3	2	2	3	3	2	2	3	3	2	1	3	2	2	2
2	1	2	4	1	2	2	2	66	164	1	24.539	3	3	7	1	2	Facebook, Instagram	2	1	Beauty and fashion, food, sports, health, Education and literacy, Comedy, Religion	1	1	1	1	1	1	1	1	1	1	3	1	1	1	4	2	1	4	2	1	3	2	5	1	2	4	3	1	1
2	2	1	2	1	2	2	1	70	178	1	22.0932	3	6	2	1	2	Facebook, TikTok, Instagram	3	5	food, sports, Education and literacy, Comedy, Religion	2	2	1	2	4	3	3	3	2	3	3	2	2	3	3	2	2	4	4	3	2	4	3	3	2	3	3	3	4
2	2	2	6	1	2	2	1	50	159	1	19.7777	2	1	2	1	2	Facebook, Snapchat, Instagram	3	9	food, Education and literacy, Comedy, Religion	5	5	1	2	5	3	3	5	5	3	5	3	1	5	1	5	5	5	5	1	3	5	2	5	1	5	2	5	3
1	2	1	2	1	2	2	3	75	165	1	27.5482	1	2	2	1	2	Facebook, Instagram	2	3	food, sports, health, Education and literacy, Comedy, Religion	2	2	2	2	4	2	2	2	2	3	2	3	2	4	3	4	2	2	2	2	2	2	5	1	2	4	4	4	2
2	2	2	6	1	1	2	1	47	160	1	18.3594	2	3	5	1	2	Facebook, Instagram	2	3	Beauty and fashion, food, sports, health, Education and literacy	3	4	2	2	3	4	2	3	2	3	4	3	3	2	2	2	2	3	2	3	5	3	2	3	3	3	3	2	2
2	2	2	8	1	2	2	1	70	163	1	26.3465	3	2	2	1	2	Snapchat	1	10	health, Education and literacy	3	1	1	4	3	3	3	2	1	3	3	3	2	3	3	3	3	3	3	3	3	2	3	2	2	3	3	3	3
2	2	2	6	1	2	2	3	53.5	153	1	22.8545	2	3	2	1	2	Facebook, Snapchat, Instagram	3	4	Beauty and fashion, Education and literacy, Comedy, Religion	2	3	1	1	3	3	2	3	2	3	4	3	2	2	1	2	2	3	3	1	2	3	3	2	2	3	3	2	1
2	2	1	4	1	2	2	1	100	174	1	33.0295	4	3	2	1	2	Facebook, Instagram	2	2	food, sports, health	1	3	3	1	2	2	2	2	3	3	3	3	2	2	2	2	2	2	2	2	2	2	4	2	2	2	2	2	2
1	2	2	5	1	1	2	4	53	162	1	20.1951	3	6	2	1	2	Instagram	1	3	Beauty and fashion, Education and literacy, Comedy	3	2	1	4	3	3	4	5	3	4	5	3	1	2	4	4	1	5	3	3	4	4	3	4	2	4	4	5	4
2	2	2	6	1	1	2	2	47	159	1	18.591	4	3	9	3	2	Instagram	1	2	Beauty and fashion, food, sports, health, Education and literacy, Comedy, Religion, others	2	2	2	3	2	2	2	3	2	4	4	3	1	3	2	3	2	3	2	1	2	4	4	4	2	3	2	2	1
2	2	2	5	1	1	2	2	47	156	1	19.313	4	3	2	1	2	Twitter (X), Instagram	2	3	Beauty and fashion, food, sports, health, Education and literacy, Comedy, Religion	3	2	1	1	2	3	2	3	1	2	3	2	2	4	2	4	1	3	2	1	4	2	4	3	2	3	3	3	2
2	2	2	2	1	2	2	4	50	153	1	21.3593	1	6	2	1	2	TikTok, Snapchat, Instagram	3	6	Beauty and fashion, food, sports, Comedy	2	2	2	2	2	1	2	2	2	2	2	2	2	2	2	2	2	2	2	2	2	2	2	2	2	2	2	2	2
2	2	2	6	1	1	2	1	52	162	1	19.8141	2	6	2	3	2	Facebook, Twitter (X)	2	5	food, Comedy, Religion	2	2	1	1	2	2	1	3	3	4	2	2	1	1	1	2	2	1	2	2	1	2	5	2	1	2	1	2	1
2	2	1	3	1	2	2	1	80	178	1	25.2493	3	1	4	1	2	Instagram	1	4	sports, Education and literacy, Religion	2	2	2	1	2	1	2	3	2	2	4	2	3	2	2	2	2	3	2	3	4	3	4	3	2	2	4	3	4
2	2	2	4	1	1	2	3	56	154	1	23.6128	2	6	2	1	2	Facebook, Instagram	2	4	Beauty and fashion, food, health, Education and literacy, Comedy, Religion	1	3	1	3	5	4	3	3	2	3	2	5	3	3	2	5	3	4	3	2	3	5	2	3	3	4	3	3	1
2	2	1	2	1	1	2	1	90	185	1	26.2966	3	3	5	3	2	Facebook, Twitter (X), Snapchat, Instagram	4	2	food, sports, Education and literacy, Comedy, Religion	2	2	1	4	4	2	1	5	2	1	3	3	1	1	1	1	1	3	1	1	3	4	4	4	1	1	4	2	3
2	2	1	4	1	2	2	1	55	178	1	17.3589	2	6	2	3	2	Facebook	1	2	Education and literacy, Comedy, Religion	3	3	1	3	3	2	3	3	3	2	2	3	3	3	4	3	3	3	3	2	3	2	3	3	3	2	3	2	1
2	2	2	6	1	2	2	1	55	170	1	19.0311	3	2	4	1	2	Twitter (X)	1		Beauty and fashion, food, sports, health, Comedy, Religion	1	5	5	2	3	3	1	5	2	1	1	3	3	3	1	1	1	1	2	5	4	5	5	5	5	5	2	5	5
2	1	2	7	1	2	2	1	63	163	1	23.7118	4	1	7	1	2	1 استخدمها	1	1	Beauty and fashion, food, Comedy	2	3	1	3	2	2	1	3	1	4	4	3	2	1	4	3	1	2	3	1	4	2	4	2	1	4	3	3	2
2	1	2	5	1	2	2	1	44	167	1	15.7768	4	2	2	1	2	Instagram	1	2	Beauty and fashion, food, Education and literacy	3	2	1	1	1	1	1	2	2	1	3	3	2	1	1	1	1	2	2	1	3	2	4	2	2	3	3	2	1
2	2	1	5	1	2	2	1	68	175	1	22.2041	1	3	2	1	2	Facebook, Instagram	2		food, sports, health, Education and literacy, Comedy, Religion	1	3	3	2	3	3	3	2	3	2	2	3	2	2	2	3	2	2	3	1	3	3	4	3	2	3	3	2	3
2	1	2	6	1	1	2	2	56	167	1	20.0796	3	3	2	1	2	Instagram	1	6	Beauty and fashion, health, Education and literacy, Comedy	2	3	2	3	3	2	2	2	2	4	3	5	4	3	4	4	2	2	2	2	2	1	3	3	2	4	3	3	4
2	2	2	6	1	1	2	2	77	173	1	25.7276	4	2	2	1	2	Snapchat, Instagram	2	3	Beauty and fashion, Education and literacy, Comedy	2	2	1	2	2	1	1	1	1	1	2	1	1	1	1	1	1	1	1	2	2	2	3	1	1	2	1	1	1
2	2	2	5	1	2	2	2	62	156	1	25.4767	4	6	4	1	2	Facebook, Snapchat, Instagram	3	4	Beauty and fashion, food, sports, health, Education and literacy, Comedy, Religion	3	2	3	4	4	2	2	3	4	3	4	3	3	3	2	3	4	4	4	2	3	5	5	3	2	4	2	2	2
2	2	2	4	1	2	2	1	49	154	1	20.6612	3	3	2	1	2	Facebook, Instagram	2	5	food, Education and literacy, Religion	1	2	1	1	2	2	3	2	1	2	5	3	1	1	3	3	2	4	3	3	1	3	5	2	1	3	2	1	1
2	1	2	3	1	2	2	2	65	162	1	24.7676	1	3	2	1	2	Facebook, Twitter (X), Instagram, others	4	7	Beauty and fashion, food, sports, health, Education and literacy, Comedy, Religion, others	3	1	1	2	1	4	3	5	2	2	3	2	3	3	1	4	3	5	5	1	5	5	5	4	2	5	5	5	1
2	2	2	2	1	2	2	4	60	160	1	23.4375	3	3	2	1	1	Instagram	1	2	food, health, Education and literacy, Comedy, Religion	3	5	1	3	3	2	1	2	3	3	2	3	3	1	2	4	2	4	3	1	2	3	5	1	1	3	3	1	1
2	2	1	3	1	2	2	1	75	182	1	22.6422	2	6	5	1	2	Facebook, Instagram	2	3	Education and literacy, Comedy, others	3	2	3	3	3	2	2	3	2	3	3	3	2	3	2	5	4	4	3	3	3	3	4	2	3	4	3	3	1
2	1	1	4	1	2	2	1	74	171	1	25.3069	4	3	4	6	2	1 استخدمها	1	1	sports	2	4	3	2	2	2	3	4	2	4	3	5	4	3	2	4	3	4	4	3	4	3	3	4	4	3	4	3	3
2	2	1	4	2	1	2	2	124	187	1	35.46	4	2	2	3	2	Facebook, Instagram	2	5	health, Education and literacy, Comedy	2	1	2	1	3	2	2	3	2	2	2	2	1	1	3	4	2	3	2	4	3	2	3	2	3	3	2	2	2
2	1	1	5	1	2	2	2	64	175	1	20.898	4	6	4	1	2	Facebook, Instagram	2	6	Education and literacy, Comedy, Religion	3	2	3	3	3	3	2	2	1	2	3	3	1	3	3	3	2	3	3	2	3	3	4	2	2	3	3	3	2
2	1	2	5	1	2	2	1	60	162	1	22.8624	3	1	0	6	2	others	1	2	Comedy	1	1	1	2	2	1	1	2	1	2	2	2	1	1	1	1	3	1	1	1	2	1	2	1	1	3	1	1	5
2	2	2	5	1	1	2	1	63	158	1	25.2363	4	6	8	1	2	Snapchat, Instagram	2	2	food, Education and literacy, Comedy, Religion	4	2	1	4	5	3	3	2	4	4	5	4	4	4	5	5	3	5	4	3	4	5	4	5	2	4	3	4	1
2	2	2	8	1	1	2	1	49	169	1	17.1563	3	3	2	3	2	Facebook, Twitter (X), TikTok, Snapchat, Instagram	5	5	Beauty and fashion, food, Education and literacy, Comedy	3	3	2	2	3	2	2	3	2	3	3	2	2	3	3	3	2	2	2	3	3	2	4	3	4	3	4	2	2
2	1	2	3	1	1	2	1	56	169	1	19.6072	4	3	2	1	2	Twitter (X), TikTok, Snapchat, Instagram	4	6	Beauty and fashion, sports, health, Comedy	2	1	1	1	2	2	1	1	1	1	2	4	1	1	1	1	1	1	2	1	1	1	4	2	1	1	4	2	1
2	2	1	6	1	1	2	1	85	170	1	29.4118	4	6	1	6	2	Facebook, Snapchat, others	3	4	food, sports, health, Comedy, Religion, others	3	4	3	5	4	4	5	4	3	3	2	3	3	4	1	4	3	1	5	1	2	4	5	3	1	4	4	2	1
2	1	1	3	1	2	2	1	82	170	1	28.3737	4	6	2	6	2	Instagram	1	1	sports, health, Education and literacy	2	1	1	2	2	2	1	2	2	1	2	2	1	2	1	1	1	2	1	1	1	1	3	2	1	1	2	1	1
2	2	1	5	1	1	2	2	75	184	1	22.1526	2	3	2	3	2	Facebook, Twitter (X), Instagram	3	2	Education and literacy, Religion	1	2	1	2	2	2	2	2	1	2	3	2	2	1	2	2	3	2	2	1	2	3	4	3	1	2	2	2	3
2	1	1	5	1	2	2	1	70	194	1	18.5992	4	3	5	3	2	Snapchat, Instagram	2	5	Education and literacy, Comedy, Religion, others	2	3	1	3	4	2	3	4	2	4	3	2	4	1	4	2	1	4	3	3	4	4	3	3	1	2	4	4	1
2	2	2	4	1	2	2	2	60	161	1	23.1473	3	3	2	1	2	Instagram	1	3	Beauty and fashion, Education and literacy, Religion	3	3	2	1	3	3	3	1	2	3	3	3	1	3	1	1	2	2	2	3	3	3	4	4	2	4	3	4	3
2	1	1	4	1	1	2	3	90	180	1	27.7778	4	6	2	6	2	Facebook, Snapchat, Instagram	3	1	health, Comedy	1	2	1	1	2	1	1	1	2	1	1	2	1	1	1	3	2	1	2	1	2	3	3	1	1	1	1	2	1
2	1	2	3	1	1	2	2	67	165	1	24.6097	3	3	2	1	2	Snapchat, Instagram	2	6	food, sports, health, Education and literacy, Comedy, Religion	2	3	2	3	3	2	2	3	2	2	3	3	1	3	1	2	3	2	2	1	2	2	2	2	2	2	3	2	2
2	1	1	2	1	2	2	1	72	173	1	24.0569	4	3	8	4	2	Facebook, Instagram	2	4	sports, health, Education and literacy, Comedy, Religion, others	1	1	1	1	2	1	1	2	1	1	1	1	1	1	1	1	1	1	2	1	1	2	2	2	1	1	1	1	1
1	2	2	5	1	2	2	2	78	170	1	26.9896	1	3	2	1	2	Facebook, Snapchat, Instagram	3	3	food, sports, health, Education and literacy, Religion	1	5	5	5	5	3	5	3	5	5	5	3	3	1	5	5	5	5	1	1	1	5	5	1	3	5	5	5	5
2	2	2	6	1	2	2	1	58	153	1	24.7768	4	2	7	1	2	Facebook, Snapchat, Instagram	3	10	Comedy	2	2	1	4	3	2	3	5	1	4	3	5	4	2	2	3	1	4	3	1	3	5	2	2	2	4	4	4	4
2	2	2	6	1	1	2	2	53	157	1	21.5019	2	1	2	1	2	Instagram	1	3	Beauty and fashion, Education and literacy, Religion	3	4	1	3	3	4	4	3	3	4	4	3	2	4	3	4	1	5	4	1	4	4	3	2	3	5	4	5	3
2	1	2	5	1	2	2	2	56.7	164.5	1	20.9532	3	3	2	1	2	Facebook, Instagram	2	5	food, health, Education and literacy, Comedy, Religion	2	2	1	1	3	1	1	3	2	3	1	3	2	3	1	3	3	3	2	1	1	3	4	2	1	2	3	2	1
2	1	1	4	1	2	2	2	79	175	1	25.7959	4	2	2	3	2	Facebook	1	4	Comedy, Religion	2	2	1	3	3	3	2	2	3	4	2	3	2	2	2	2	2	2	3	3	3	3	2	3	3	3	3	4	2
2	2	2	5	1	1	2	2	47	158	1	18.8271	3	6	2	1	2	Facebook	1	5	health, Education and literacy, Comedy, Religion	2	2	1	1	4	1	2	3	2	2	3	3	2	3	4	4	2	2	2	3	2	3	4	2	2	4	2	3	1
2	1	2	7	1	1	2	4	46	165	1	16.8962	3	1	5	1	2	Twitter (X), Snapchat	2	2	Beauty and fashion, food, sports, health, Education and literacy	5	4	3	2	4	3	3	4	4	3	5	4	3	2	3	3	4	4	5	2	5	3	3	5	3	4	5	4	1
2	1	1	10	1	1	2	1	70	172	1	23.6614	4	6	3	1	2	Instagram	1	2	health, Education and literacy	3	2	3	3	3	2	5	5	3	3	2	4	4	3	2	2	3	3	4	2	4	5	3	2	3	3	4	2	3
2	1	1	7	1	2	2	1	65	170	1	22.4913	4	3	1	3	2	Facebook, Snapchat	2	3	food, sports	2	3	2	3	4	3	2	3	2	2	4	5	1	2	4	2	1	3	1	1	3	4	3	2	2	5	2	4	2
1	2	1	3	1	2	1	3	55	167	1	19.721	3	3	8	1	2	TikTok	1	2	sports, health, Comedy	2	3	2	3	2	5	3	2	5	4	3	2	3	2	3	3	2	4	3	2	4	2	3	2	3	4	2	3	4
2	1	1	6	2	1	2	2	65	170	1	22.4913	4	3	1	1	2	Facebook, Twitter (X)	2	2	Education and literacy	3	4	2	3	2	3	4	3	3	2	3	2	4	2	3	2	3	4	5	3	2	3	4	3	2	4	2	3	2
2	2	2	4	1	2	2	1	50	150	1	22.2222	1	6	2	3	2	Instagram	1	2	Beauty and fashion, health, Education and literacy, Comedy, Religion	5	3	2	3	2	4	3	2	3	3	2	4	2	3	3	2	3	4	3	4	2	3	3	2	3	2	4	3	4
2	1	1	4	1	2	2	2	73	179	1	22.7833	4	3	2	1	2	Facebook, others	2	1	health, Education and literacy, others	2	1	1	2	3	1	1	2	3	4	5	2	3	3	2	2	2	4	3	3	4	3	2	3	2	4	3	4	4
2	1	1	6	1	1	2	1	74	175	1	24.1633	4	3	2	1	2	Facebook	1	2	Education and literacy, Religion	2	2	2	2	4	3	3	3	2	3	4	3	3	3	3	3	3	3	3	2	2	3	2	3	3	2	2	2	1
2	2	1	1	1	2	2	2	68	172	1	22.9854	4	6	2	1	2	Facebook	1	1	sports, health	2	3	1	2	3	1	1	3	2	2	3	2	4	2	4	2	3	2	3	2	2	2	4	3	2	3	3	2	2
2	1	2	5	1	1	2	2	70	161	1	27.0051	3	6	2	1	2	Facebook	1	1	Beauty and fashion, food, sports, health, Education and literacy, Comedy, Religion	2	2	3	3	4	2	1	1	3	2	3	2	3	2	3	3	4	4	1	1	5	5	2	3	1	5	5	3	1
2	1	2	3	1	2	2	1	45	160	1	17.5781	3	6	2	1	2	Instagram	1		Beauty and fashion, Education and literacy, Religion	1	3	1	1	3	3	2	1	1	1	2	1	2	3	1	3	1	2	2	1	2	3	4	1	1	2	1	1	1
2	1	2	8	1	2	2	2	44	155	1	18.3143	3	6	2	1	2	Instagram	1	4	Education and literacy, Comedy, Religion	3	4	3	2	5	3	2	3	5	4	4	4	4	3	2	2	2	4	2	1	2	4	2	3	4	4	3	4	2
2	1	2	4	1	2	2	1	60	160	1	23.4375	4	3	2	1	2	Instagram	1	2	Comedy	2	2	1	3	2	2	2	3	1	1	2	3	2	2	1	2	2	2	2	2	2	2	2	2	2	3	3	2	2
2	2	2	5	1	2	2	1	52	158	1	20.83	3	3	6	3	2	Instagram	1	3	food, sports, health, Religion	1	3	1	1	3	1	2	3	1	3	1	4	1	2	3	2	1	3	3	1	3	2	3	2	2	4	1	2	1
2	1	2	3	1	2	2	2	65	160	1	25.3906	4	6	2	3	2	Facebook, Instagram	2	1	food, sports, Education and literacy, Comedy, Religion	2	2	3	4	3	3	2	2	2	3	5	3	2	3	2	3	3	3	2	2	4	3	3	4	4	2	4	3	4
2	2	2	2	1	2	2	1	53	156	1	21.7784	4	6	2	1	2	Snapchat	1	4	Beauty and fashion	5	5	5	5	5	5	3	2	4	5	5	5	5	3	4	3	1	3	3	4	2	3	5	4	3	5	3	4	3
2	1	1	3	1	2	2	2	70	180	1	21.6049	4	6	2	1	2	Twitter (X), Instagram	2	4	food, health, Religion, others	2	4	2	4	3	2	2	4	2	2	3	1	4	3	1	3	2	3	2	4	3	2	4	3	2	2	3	3	2
2	2	1	3	1	2	2	1	75	168	1	26.5731	4	6	2	1	1	1 استخدمها	1	0	others	1	1	1	3	2	2	1	4	2	3	2	4	2	2	4	3	1	3	1	5	3	5	5	3	2	1	3	2	1
2	1	2	5	1	2	2	2	67	170	1	23.1834	4	3	2	1	2	Instagram	1	9	food, Comedy, Religion	2	3	1	4	4	4	2	2	1	3	5	5	3	1	4	4	1	3	5	2	3	3	4	2	3	5	2	4	5
2	2	1	5	1	2	2	1	100	176	1	32.2831	4	6	2	3	2	Facebook, Twitter (X), TikTok, Snapchat	4		food, sports, Education and literacy, Comedy	1	2	3	5	4	2	2	2	2	2	1	4	3	4	3	3	3	3	2	5	3	3	3	2	2	4	2	4	3
2	1	2	5	1	1	2	1	45	255	1	6.92042	3	3	2	1	2	Instagram	1	7	Beauty and fashion, health, Religion	2	2	1	3	3	2	2	3	3	2	2	3	2	3	1	3	2	3	3	2	3	3	3	3	2	4	3	3	1
2	1	2	8	1	2	2	1	76	168	1	26.9274	4	6	2	4	2	others	1	3	Beauty and fashion, food, Education and literacy, Religion	3	5	2	3	5	4	3	3	4	5	3	3	3	4	4	4	3	3	3	3	3	2	4	3	3	3	2	3	2
2	1	2	5	1	2	2	2	45	157	1	18.2563	2	1	6	1	2	Facebook, Twitter (X), TikTok, Snapchat	4		Beauty and fashion, others	1	1	2	3	1	3	2	4	1	3	1	2	3	3	1	2	1	2	2	1	2	3	4	1	2	4	2	3	1
2	1	1	10	1	1	2	1	70	168	1	24.8016	4	2	2	3	2	Facebook	1	2	Beauty and fashion, sports, health, Education and literacy, Comedy, Religion	1	1	1	1	2	1	2	3	2	3	3	1	2	3	3	3	1	1	2	4	3	3	3	1	2	1	3	2	1
2	1	1	5	1	1	2	3	80	175	1	26.1224	4	6	2	1	2	Instagram	1	6	Education and literacy	3	4	2	3	4	4	3	4	4	3	2	4	2	2	2	2	2	4	4	2	3	3	3	3	2	4	3	5	2
2	1	1	12	1	1	2	1	70	170	1	24.2215	3	2	2	3	2	Facebook, Twitter (X), TikTok, Snapchat, Instagram	5	4	Beauty and fashion, food, sports, health, Education and literacy, Comedy, Religion, others	3	2	2	2	2	2	2	4	2	4	2	1	3	3	3	3	3	3	3	1	3	3	3	3	2	3	3	2	2
2	1	2	7	1	2	2	1	51	158	1	20.4294	4	6	2	1	2	Instagram	1	6	Beauty and fashion	1	2	1	3	3	2	2	1	1	2	2	1	3	3	2	2	2	2	3	3	2	2	4	3	3	3	2	3	3
2	1	1	9	1	2	2	1	63	170	1	21.7993	2	2	2	1	2	Facebook	1	2	sports	1	1	1	1	2	1	1	1	1	1	1	1	1	1	1	1	2	1	1	1	1	1	1	1	1	1	1	1	1
2	1	1	6	1	1	2	4	75	190	1	20.7756	4	1	4	4	2	Facebook, Twitter (X), TikTok, Snapchat, Instagram	5	5	Beauty and fashion	3	3	3	3	3	3	3	3	3	3	3	3	3	3	3	3	3	3	3	2	2	2	2	2	2	2	2	2	2
2	2	1	4	1	1	2	2	99	182	1	29.8877	4	3	2	3	2	Facebook, فلكر	2	2	Education and literacy	2	2	2	2	2	2	2	2	2	2	2	2	2	2	2	2	2	3	2	2	2	2	4	2	2	3	3	3	4
2	2	1	5	1	2	2	2	101	188	1	28.5763	4	3	2	1	2	Instagram, فلكر	2	2	sports, Education and literacy, Religion	1	2	2	1	1	1	1	3	2	2	3	2	2	2	1	2	2	2	2	2	2	3	4	2	2	2	3	2	2
2	2	1	4	1	2	2	1	70	178	1	22.0932	4	3	3	1	2	Facebook, TikTok, Instagram	3	1	food, sports, Education and literacy, Comedy, Religion, others	3	1	1	1	2	2	1	1	1	2	2	1	2	2	1	3	1	3	2	1	3	3	3	3	2	3	2	3	1
2	2	1	6	1	2	2	2	90	180	1	27.7778	4	2	3	1	2	Instagram	1	5	food, sports, Education and literacy, Religion, others	2	3	1	1	1	1	1	3	5	3	2	4	2	4	4	4	2	4	2	2	2	4	1	4	2	4	3	3	1
2	1	1	3	1	1	2	1	76	171	1	25.9909	4	6	2	1	2	Facebook	1	2	others	1	1	1	1	1	1	1	2	1	2	1	2	1	2	1	1	1	3	1	1	1	1	2	1	2	3	2	4	2
2	2	2	3	1	2	2	1	45	156	1	18.4911	4	2	2	1	2	Facebook, Instagram	2	10	sports, others	3	4	1	1	4	3	3	2	2	4	4	2	5	2	5	1	3	3	1	1	3	4	3	2	2	3	3	3	3
2	2	1	4	1	2	2	1	64	175	1	20.898	2	6	2	4	2	Instagram	1	1	sports, health, Education and literacy	2	3	4	2	4	3	1	1	1	4	3	2	3	1	5	1	3	5	3	1	5	3	4	2	4	3	2	4	2
2	1	2	4	1	2	2	1	50	167	1	17.9282	3	2	2	4	2	Twitter (X), TikTok, Instagram	3	3	others	1	3	1	5	1	2	1	3	1	3	2	5	2	1	3	4	1	2	1	5	4	3	5	1	1	5	3	5	5
2	1	2	4	1	2	2	1	50	167	1	17.9282	3	3	2	4	2	Twitter (X), TikTok, Instagram	3	3	others	1	3	1	5	1	2	1	3	2	5	2	2	1	3	4	1	2	1	2	5	4	3	5	1	1	5	3	5	5
2	1	1	4	1	1	2	1	108	174	1	35.6718	4	3	2	4	2	Facebook, TikTok, Snapchat, Instagram	4	10	food, sports, health, Comedy, Religion	4	4	2	1	4	4	3	1	1	4	1	1	3	3	4	3	3	3	3	3	3	3	4	4	3	4	3	3	3
2	1	1	5	1	1	2	1	80	175	1	26.1224	4	3	2	4	2	Twitter (X), Instagram	2	7	Beauty and fashion, food, health, Comedy	1	1	1	3	2	1	3	2	1	2	3	3	3	2	1	2	2	2	1	1	2	2	5	3	3	5	1	1	1
2	2	1	5	1	2	2	1	105	173	1	35.083	3	3	2	3	2	Facebook, Twitter (X), Snapchat	3	3	food, sports, health, Comedy, Religion	2	1	1	3	4	1	1	3	1	2	2	2	1	4	1	3	3	3	2	3	3	5	4	2	2	3	4	1	1
2	2	1	7	1	2	2	2	60	180	1	18.5185	3	3	2	1	2	Facebook	1	4	others	3	4	3	2	2	3	3	4	3	2	3	3	3	2	3	2	5	1	5	4	2	1	4	1	1	2	4	2	2
2	2	2	1	1	2	2	2	48	164	1	17.8465	4	6	2	1	2	Instagram	1	6	Beauty and fashion, food, health, Education and literacy	1	3	1	1	5	3	1	3	3	5	3	4	3	4	4	1	1	3	3	1	3	3	4	1	1	4	3	3	3
2	2	2	4	1	2	2	3	68	157	1	27.5873	4	3	2	3	2	TikTok, Instagram	2	2	Beauty and fashion, Comedy, Religion	1	1	1	2	3	2	3	3	2	3	2	1	2	2	3	3	2	3	3	4	2	3	3	3	3	4	3	3	2
2	2	2	1	1	2	2	3	60	160	1	23.4375	4	6	2	3	2	Facebook, Twitter (X), TikTok, Snapchat, Instagram	5	5	Beauty and fashion, food, sports, health, Comedy, Religion	2	2	1	2	2	2	2	3	2	2	2	2	3	2	2	2	3	3	3	2	2	3	4	2	2	3	2	2	1
2	2	2	4	1	1	2	4	46	150	1	20.4444	4	3	2	1	2	Snapchat, Instagram	2	4	Beauty and fashion, sports, Comedy	3	2	1	3	2	2	1	4	1	1	4	1	1	3	1	1	3	4	5	2	4	5	1	2	1	2	2	1	1
2	2	1	2	1	2	2	3	70	180	1	21.6049	4	2	2	1	2	Twitter (X)	1	4	sports	1	2	3	4	5	4	3	2	1	2	3	4	5	4	4	3	2	2	3	3	3	3	2	3	2	2	3	4	4
2	2	1	3	1	2	2	3	84	180	1	25.9259	4	6	2	1	2	Facebook, فلكر	2	1	sports, Education and literacy, Religion	1	4	1	1	5	1	1	1	1	5	1	3	1	1	1	1	1	3	2	3	2	1	5	1	3	1	1	1	1
2	2	1	2	1	1	2	2	50	165	1	18.3655	4	3	2	1	2	Snapchat, Instagram, فلكر	3	7	health, Education and literacy, Religion, others	3	3	3	3	3	3	3	4	4	3	5	2	4	3	3	3	4	5	2	3	5	4	3	3	4	5	3	1	2
2	1	1	3	1	2	2	3	75	174	1	24.7721	4	3	2	4	2	Facebook, Twitter (X), Instagram	3	2	Education and literacy, others	2	4	1	2	4	3	3	2	3	3	4	3	3	4	4	2	3	2	2	3	4	4	4	3	3	3	3	3	3
2	2	2	5	1	2	2	3	50	158	1	20.0288	4	6	2	1	2	Instagram	1	10	food, health	2	4	1	3	3	3	4	2	1	4	2	3	1	2	1	1	1	3	3	1	3	3	2	3	3	3	1	3	3
2	2	2	7	1	1	2	1	49	159	1	19.3821	4	6	2	3	2	Facebook, Snapchat, Instagram, others	4	2	Beauty and fashion, food, Comedy, Religion	1	1	1	3	1	1	1	3	1	3	2	2	3	2	1	2	2	3	3	3	3	3	4	3	2	3	3	3	3
2	1	2	7	1	1	2	2	53	168	1	18.7783	4	3	2	1	2	Facebook, Snapchat, Instagram	3	2	Beauty and fashion, food, health, Comedy, others	1	1	1	3	3	2	1	1	1	2	3	2	2	1	1	2	2	1	1	3	3	2	3	2	3	3	2	3	1
2	2	2	3	1	1	2	2	48	163	1	18.0662	4	6	2	1	2	Instagram	1	6	Beauty and fashion, Education and literacy, Comedy, Religion	1	2	3	1	2	1	1	2	1	1	3	3	1	2	2	2	1	2	1	1	3	3	3	1	2	3	3	3	3
2	1	1	4	1	2	2	3	75	178	1	23.6713	4	3	2	6	2	Facebook	1	1	sports	2	3	4	4	3	2	2	3	2	3	2	3	4	5	5	4	4	3	2	2	3	4	3	2	3	3	3	2	3
2	1	1	3	1	2	2	3	95	186	1	27.4598	4	2	2	1	2	Facebook	1	6	sports	2	2	3	3	4	5	4	3	1	3	3	2	2	3	3	3	2	3	2	3	3	3	3	4	4	4	5	4	4
2	2	2	5	1	2	2	2	46	158	1	18.4265	4	3	2	1	2	Facebook, Instagram	2	3	Beauty and fashion, others	1	2	1	3	2	2	2	3	2	1	3	2	2	3	1	2	2	3	3	1	1	3	2	3	2	3	2	3	1
1	2	2	10	1	2	2	4	55	163	1	20.7008	4	3	2	1	2	Snapchat	1	4	Beauty and fashion	1	2	1	3	2	2	2	3	1	3	2	2	2	2	1	1	3	2	3	2	3	3	2	2	3	2	2	2	3
2	2	2	4	1	2	2	2	50	155	1	20.8117	4	3	2	1	2	TikTok	1	3	Beauty and fashion, food, Comedy	2	4	1	1	4	2	2	3	2	4	2	3	3	2	2	2	1	3	3	2	2	4	4	3	2	3	3	2	1
2	2	2	4	1	2	2	2	62	164	1	23.0518	4	6	2	1	2	Instagram	1	3	Beauty and fashion	1	1	1	1	3	2	1	2	1	1	2	3	1	1	2	1	1	1	3	1	1	3	3	3	2	3	2	4	2
2	2	1	3	1	2	2	2	89	190	1	24.6537	4	3	2	1	2	Facebook, Snapchat, Instagram	3	7	sports, Education and literacy, Comedy, Religion	1	2	2	1	3	2	2	2	3	2	1	1	3	2	2	1	2	3	1	2	3	2	4	2	2	1	2	1	2
2	1	1	5	1	2	2	2	52	172	1	17.5771	4	3	2	1	2	others	1	2	Education and literacy, Religion	1	2	1	2	2	1	2	3	1	3	2	2	3	1	2	3	2	3	3	4	2	2	4	2	1	3	2	2	1
2	1	1	4	1	1	2	2	68	167	1	24.3824	4	6	2	1	2	others	1	4	Education and literacy, Religion	2	3	2	3	4	1	2	1	1	5	3	2	3	1	1	3	2	4	3	3	3	2	2	3	2	5	4	5	1
2	2	1	4	1	1	2	4	87	181	1	26.556	4	6	2	4	2	Facebook	1	0	sports, Religion	2	2	1	1	3	2	2	3	2	2	3	2	1	2	2	3	2	4	2	2	3	3	4	2	3	3	3	2	3
2	2	1	4	1	2	2	2	90	180	1	27.7778	4	3	2	1	2	Instagram	1	5	sports	2	2	2	2	2	2	2	2	2	2	2	1	1	1	1	1	2	2	2	2	2	2	2	1	1	2	1	2	2
2	2	1	6	1	1	2	3	56	170	1	19.3772	3	6	2	6	2	Instagram	1	3	food	3	3	3	3	3	3	3	3	3	3	3	3	2	2	2	5	5	5	5	4	5	3	3	3	3	4	4	4	3
2	2	2	3	1	1	2	3	52	158	1	20.83	4	6	2	1	2	Instagram	1	5	Beauty and fashion, sports, health, Education and literacy	2	3	1	2	3	1	3	2	2	2	4	4	3	2	4	3	1	2	2	3	1	2	4	4	3	4	2	3	4
1	2	1	2	1	2	2	3	120	185	1	35.0621	4	3	2	1	2	TikTok, Snapchat, Instagram	3	4	others	1	4	3	1	4	2	3	3	2	2	3	2	4	1	2	5	4	3	2	3	3	4	2	3	3	3	2	3	4
2	2	1	3	1	2	2	3	90	178	1	28.4055	4	6	2	1	2	Facebook	1	1	sports, health, Comedy	3	3	2	2	4	3	4	2	3	3	4	3	2	2	4	4	3	3	3	4	2	3	4	4	5	4	3	4	4
2	2	1	3	1	1	2	1	70	170	1	24.2215	4	6	2	3	2	Facebook	1	6	food, sports, health, Education and literacy, Comedy	2	3	2	3	3	3	3	4	3	3	3	3	4	3	4	4	4	4	4	3	3	4	3	3	3	4	3	3	3
1	1	1	8	1	2	2	4	90	175	1	29.3878	4	2	2	1	2	Facebook, TikTok, Instagram	3	5	sports, Comedy	2	2	2	2	3	2	2	2	2	3	2	1	2	2	3	3	2	3	2	1	1	2	2	3	3	2	3	3	2
2	2	1	7	1	1	2	3	120	190	1	33.241	4	3	2	1	2	Facebook	1	1	food, Comedy, Religion	3	2	1	1	4	1	1	3	2	3	2	1	2	1	2	2	2	3	2	1	3	3	2	2	3	3	2	3	1
2	1	2	5	1	1	2	1	47	165	1	17.2635	4	3	2	4	2	Facebook	1	3	food, health, Education and literacy, Religion	2	1	1	3	3	2	2	2	1	2	3	2	2	2	2	2	3	3	3	1	2	2	3	2	1	5	2	4	3
2	2	1	3	1	1	1	2	70	177	1	22.3435	3	2	1	3	2	Snapchat, Instagram	2	2	food, Religion, others	5	4	3	2	1	3	2	4	3	2	4	3	2	4	3	4	2	3	2	3	2	3	3	2	4	1	1	4	2
2	2	1	1	1	2	1	2	55	180	1	16.9753	3	3	2	1	2	Facebook, Twitter (X), Snapchat	3	2	Education and literacy, Comedy, Religion, others	4	3	2	3	2	4	3	2	3	2	4	2	3	2	4	2	3	2	4	2	4	3	2	3	4	2	3	4	2
2	1	2	9	1	1	2	1	57	150	1	25.3333	2	6	2	1	2	Facebook	1	2	Religion	2	3	2	3	3	2	3	2	4	2	3	3	3	4	2	4	2	3	2	2	3	2	3	4	2	3	2	3	3
1	2	1	3	1	2	2	1	67	170	1	23.1834	4	3	4	3	2	Facebook, Twitter (X)	2	3	food, sports, Religion, others	3	2	4	3	3	2	4	3	2	4	2	3	2	4	2	4	3	2	3	3	2	3	2	3	2	4	3	4	3
2	1	2	5	2	1	2	1	59	166	1	21.4109	1	3	4	1	2	Facebook	1	2	Beauty and fashion, Comedy, Religion	2	3	3	4	2	3	4	3	3	2	4	3	2	4	3	3	2	3	4	3	2	1	3	2	5	3	4	2	4
2	2	1	0	1	2	2	1	73	170	1	25.2595	2	6	5	1	2	Facebook, Instagram	2	2	sports, Education and literacy, Comedy	2	4	3	4	5	5	3	1	2	5	4	4	2	2	2	1	4	5	5	5	3	1	3	2	3	4	3	4	3
2	1	1	4	1	1	2	1	65	170	1	22.4913	2	6	5	1	2	Facebook	1	1	sports, Education and literacy, Religion	2	2	1	1	3	1	1	1	1	1	1	3	2	1	2	1	2	2	1	1	1	2	4	2	1	3	1	1	1
2	1	2	2	1	1	2	1	56	154	1	23.6128	2	6	5	1	2	Facebook, Twitter (X), Instagram, others	4	3	food, health, Education and literacy, others	2	2	1	3	2	3	3	3	3	3	4	3	2	2	3	2	2	5	3	2	2	3	2	4	2	5	2	5	1
2	2	1	6	1	1	2	1	72	190	1	19.9446	2	3	5	1	2	Facebook	1	2	sports, Comedy	2	2	1	2	2	2	2	3	2	2	2	2	2	2	3	2	3	2	2	2	2	3	3	3	2	3	3	3	2
2	2	1	3	1	2	2	1	60	185	1	17.531	2	2	5	3	2	Facebook, Instagram	2	6	Education and literacy, Comedy	2	3	3	2	3	2	4	5	1	3	2	4	5	4	3	3	2	3	2	3	2	3	4	2	3	2	3	3	2
2	2	1	4	1	1	2	1	55	180	1	16.9753	2	6	5	3	2	Instagram	1	5	Education and literacy, Religion	4	2	2	2	5	2	2	5	5	4	5	1	4	5	3	5	3	5	4	5	2	4	4	2	4	2	2	4	3
2	1	1	2	1	1	2	1	64	175	1	20.898	2	2	4	3	2	Facebook, TikTok, Snapchat, Instagram	4	3	Beauty and fashion, sports, health, Education and literacy, Comedy, Religion	1	3	1	1	2	2	2	3	2	3	2	1	3	2	3	4	2	5	3	2	2	2	3	2	2	3	2	2	1
2	2	2	1	1	1	2	1	68	160	1	26.5625	3	1	5	4	2	Twitter (X)	1	3	others	4	4	1	1	3	1	2	4	3	4	4	3	3	3	3	3	2	4	4	3	4	4	4	4	2	4	4	4	4
2	1	2	5	1	1	2	2	130	169	1	45.5166	2	6	4	1	2	Facebook, Instagram	2	4	Education and literacy, Comedy	2	2	1	4	2	2	1	4	2	5	3	3	3	3	2	4	2	2	3	1	3	5	2	2	2	3	4	4	1
2	1	2	4	1	2	2	1	50	160	1	19.5312	2	6	5	1	2	Instagram	1	7	Beauty and fashion	2	3	2	2	2	2	1	1	1	1	1	1	1	1	1	1	2	2	1	1	1	1	1	1	1	1	1	1	1
2	2	2	5	1	2	2	1	62	155	1	25.8065	2	3	5	1	2	Facebook, Twitter (X), TikTok, Snapchat, Instagram	5		Beauty and fashion, food, Comedy	2	2	1	4	3	1	3	5	1	3	4	3	3	1	3	3	1	1	1	1	2	1	5	2	1	1	1	1	1
2	2	2	1	1	1	2	1	67	161	1	25.8478	2	2	5	1	2	Facebook, Twitter (X), TikTok, Snapchat, Instagram	5	7	Beauty and fashion, food, sports, health, Comedy	3	2	1	3	3	3	3	4	3	3	4	3	3	3	3	2	2	4	4	4	3	3	1	3	2	2	4	4	3
2	2	2	4	1	1	2	4	50	163	1	18.8189	2	3	5	3	2	Instagram	1	5	food, sports, health, Education and literacy, Comedy, Religion	3	3	1	3	3	1	1	4	3	3	4	2	3	4	5	3	2	4	3	1	3	4	5	5	2	5	5	5	4
2	2	1	3	1	2	2	2	90	183	1	26.8745	2	3	4	1	2	TikTok, Instagram	2	5	sports, Comedy, Religion	1	4	2	3	3	3	3	3	3	3	3	3	3	3	3	3	3	3	3	3	3	3	3	3	3	3	3	1	3
2	1	1	8	1	1	2	1	90	180	1	27.7778	2	6	4	6	2	Facebook	1	3	Education and literacy, Religion, others	1	1	1	1	4	1	1	1	1	4	2	2	5	3	4	2	1	3	1	5	1	3	3	2	3	2	2	1	1
2	2	1	3	1	2	2	2	81	180	1	25	2	3	5	6	2	Instagram, others	2	3	food, sports, Education and literacy, others	2	1	1	1	2	1	1	1	3	4	3	3	3	3	1	1	1	2	1	1	1	2	5	1	3	1	3	1	1
2	2	1	5	1	1	2	1	60	172	1	20.2812	2	6	4	6	2	Instagram	1	5	food, sports, Education and literacy, Comedy, Religion, others	2	2	2	3	4	1	2	2	1	3	3	2	3	2	1	3	2	1	2	3	2	2	4	1	2	3	2	3	2
2	2	2	4	1	2	2	2	65	157	1	26.3702	2	6	5	1	2	Facebook, Snapchat, Instagram	3	4	Beauty and fashion, food, Religion	1	3	1	5	4	4	3	5	1	4	1	5	1	3	2	3	2	5	5	1	2	4	1	3	2	5	3	5	3
2	2	1	6	1	2	2	2	61	172	1	20.6193	2	3	5	1	2	Instagram	1	1	Education and literacy, Comedy	3	3	1	2	1	3	4	5	2	2	5	4	4	3	4	4	2	4	1	4	3	4	5	4	4	3	3	4	2
2	1	1	4	1	2	2	1	60	173	1	20.0474	4	2	5	3	2	Instagram	1	10	sports, health, Religion	1	3	2	2	4	3	3	1	1	3	2	2	4	2	2	2	3	3	3	3	3	3	3	3	4	4	2	4	4
2	2	1	5	1	1	2	1	68	185	1	19.8685	2	2	5	1	2	Instagram	1	5	food, sports, health, Education and literacy, Comedy, Religion	3	3	2	3	3	3	2	4	3	3	3	3	4	3	3	3	3	4	3	3	3	4	3	3	3	3	3	3	3
2	2	1	3	1	2	2	3	90	185	1	26.2966	2	3	5	3	2	Facebook, Twitter (X), TikTok, Snapchat, Instagram, others	6	5	sports, Education and literacy, Religion, others	2	5	3	4	3	4	4	3	3	3	4	4	1	3	4	3	4	4	3	3	3	3	3	3	3	3	3	3	3
2	2	1	4	1	2	2	2	80	176	1	25.8264	2	2	4	1	2	Instagram	1	3	food, health, Religion	3	3	2	3	3	3	4	4	2	3	3	5	3	3	1	3	3	4	4	2	5	4	2	3	2	3	4	3	3
1	2	1	3	1	2	2	1	75	180	1	23.1481	2	6	4	1	2	Facebook, Instagram	2	5	sports, Comedy	2	1	1	2	2	1	2	2	1	3	2	1	1	2	1	1	2	3	3	1	2	3	3	2	1	1	2	1	1
2	2	1	7	1	2	2	2	60	183	1	17.9163	2	2	5	4	2	Facebook, Instagram	2	3	sports, Education and literacy, Comedy, Religion	2	1	2	1	1	2	1	2	2	2	3	3	3	2	3	2	2	2	3	3	3	3	3	2	2	2	2	2	2
1	2	1	3	1	1	2	1	140	200	1	35	2	6	5	3	1	Facebook, 1 استخدمها	2	0	Education and literacy, Religion	3	2	2	2	3	2	3	3	2	3	2	1	2	2	1	4	2	2	2	4	2	3	4	2	2	3	4	3	1
2	1	1	3	1	1	2	1	50	173	1	16.7062	2	2	5	1	2	Facebook, Twitter (X), Snapchat, Instagram	4	9	Beauty and fashion, sports, health, Education and literacy	1	2	1	1	3	1	2	3	1	3	1	2	1	4	1	2	1	3	1	3	2	3	4	2	1	4	3	2	3
2	1	2	3	1	2	2	2	65	175	1	21.2245	2	3	5	3	2	Facebook, Snapchat	2	5	Education and literacy, Comedy, Religion	2	3	1	1	3	1	1	2	1	2	1	2	1	1	1	2	2	1	1	1	2	3	5	3	1	1	1	3	1
2	1	1	7	1	2	2	1	91	190	1	25.2078	4	3	5	3	2	Facebook, Twitter (X), TikTok, Snapchat, Instagram	5	2	sports, Education and literacy, Comedy, Religion	2	3	3	3	4	4	3	3	2	3	3	1	2	3	3	3	3	2	3	3	1	3	3	1	3	3	1	2	3
2	2	2	2	1	1	2	3	70	168	1	24.8016	2	3	5	1	2	Instagram	1	3	Beauty and fashion	2	2	1	2	1	1	2	3	2	1	2	3	1	2	1	4	4	3	1	3	2	5	5	2	1	5	1	3	1
2	2	2	7	1	2	2	1	65	158	1	26.0375	2	3	5	1	2	Facebook, Twitter (X), Instagram	3	5	food, Education and literacy, Comedy, Religion	3	3	1	2	1	1	1	2	3	3	2	2	2	2	1	1	2	3	2	2	2	2	2	2	3	2	2	2	3
2	2	1	4	1	1	2	1	68	180	1	20.9877	2	3	5	1	2	Instagram	1	4	Education and literacy, Religion	1	3	3	3	4	1	1	3	2	3	4	1	3	4	1	3	2	2	1	1	1	2	2	2	2	4	2	3	1
2	1	1	5	1	1	2	1	78	185	1	22.7904	3	6	5	1	2	Facebook, Instagram	2	5	sports, Comedy, Religion	2	1	1	2	2	1	1	3	1	3	2	1	2	2	1	3	1	3	2	2	2	3	4	2	2	2	2	1	2
1	2	2	4	1	1	2	4	45	157	1	18.2563	2	3	5	1	2	TikTok, Snapchat, Instagram	3	5	food, Comedy	4	1	4	2	2	4	4	4	2	4	4	1	4	5	4	4	2	5	5	2	4	4	4	4	1	2	4	2	1
2	2	2	5	1	2	2	1	68	170	1	23.5294	2	3	4	1	2	Instagram	1	4	Beauty and fashion, food, Education and literacy, Religion	2	3	1	3	3	2	3	3	2	2	2	2	1	2	2	3	2	4	3	2	4	4	3	5	1	3	3	3	1
2	2	1	5	1	1	2	1	88	180	1	27.1605	2	3	5	4	2	Twitter (X), TikTok, Instagram	3	8	Beauty and fashion, food, sports, Education and literacy	3	4	3	4	4	3	2	3	3	4	3	2	3	3	3	3	3	3	3	4	3	3	3	2	2	3	2	2	2
2	2	2	7	1	2	2	1	90	160	1	35.1562	3	6	5	3	2	Facebook	1	1	Education and literacy, Religion	2	1	1	2	3	2	2	2	1	1	4	2	1	1	1	2	1	1	2	2	1	1	2	4	1	3	2	3	1
2	2	2	5	1	2	2	1	45	165	1	16.5289	2	3	5	1	2	Facebook, Instagram	2	6	Beauty and fashion, food, health, Education and literacy	2	3	2	4	3	2	2	4	2	3	4	4	2	4	4	4	3	4	4	2	3	4	2	4	4	4	2	4	3
2	2	1	3	1	1	2	1	82	184	1	24.2202	3	2	5	6	2	Facebook, Snapchat, Instagram	3	4	sports, health, Education and literacy, Religion	3	2	1	3	3	3	4	4	1	2	5	4	3	3	1	4	2	4	3	3	2	3	2	1	2	1	2	4	2
2	1	1	5	1	2	2	1	50	167	1	17.9282	3	1	4	3	2	Instagram	1	4	sports, Religion	2	2	1	1	2	1	2	2	1	1	1	1	1	1	1	1	1	2	1	1	1	2	3	1	1	2	1	2	1
2	2	1	4	1	2	2	1	65	175	1	21.2245	2	6	5	1	2	Instagram	1	5	sports, Education and literacy, Religion	1	1	1	1	1	1	1	1	1	1	1	1	1	1	1	1	1	1	1	1	1	1	4	3	1	1	1	1	5
2	1	1	4	1	2	2	2	85	178	1	26.8274	2	3	5	1	2	Facebook, Instagram, others	3	5	sports, Education and literacy, Comedy	2	2	1	3	3	1	3	4	1	1	2	3	3	2	4	3	2	3	5	4	3	4	4	2	1	4	3	4	1
2	1	2	6	1	1	2	1	70	165	1	25.7117	2	2	5	1	2	Facebook, Instagram	2	7	Education and literacy, Religion, others	3	2	1	2	2	2	1	1	2	1	3	3	4	4	2	2	2	3	3	3	3	3	3	4	3	4	4	2	1
2	1	1	5	1	1	2	1	62	171	1	21.2031	2	3	5	1	2	Facebook, Instagram	2	3	food, sports, health, Education and literacy, Comedy, Religion	2	2	2	1	2	2	2	1	1	3	2	2	2	2	2	2	2	2	2	2	2	2	3	2	2	2	3	2	3
2	2	2	6	1	1	1	1	46	155	1	19.1467	4	6	7	3	2	Facebook, Instagram	2	2	Beauty and fashion, food, sports, health, Education and literacy, Comedy, Religion	3	3	2	3	3	2	2	2	2	2	2	1	1	1	2	3	2	1	2	1	3	2	2	2	4	5	3	4	4
2	1	1	5	1	2	2	1	60	174	1	19.8177	2	3	2	4	2	Facebook, Twitter (X), TikTok, Snapchat, Instagram	5	5	food, sports, health, others	3	5	3	1	3	5	5	3	5	3	4	5	3	2	4	3	1	1	3	2	5	1	5	1	4	3	2	1	2
2	1	2	4	1	2	2	1	80	180	1	24.6914	3	3	2	1	2	Facebook, Instagram	2	5	Beauty and fashion, food, Education and literacy, Comedy, Religion, others	2	2	1	1	2	2	1	3	2	2	2	4	4	1	1	2	1	3	2	4	3	3	2	1	1	3	4	2	2
2	2	2	5	1	2	2	1	50	164	1	18.5901	2	3	6	1	2	Instagram	1	6	Beauty and fashion	2	1	1	1	3	3	1	1	1	2	1	3	1	3	1	2	2	3	3	1	3	2	2	2	1	3	3	2	1
2	1	2	3	1	2	2	1	50	150	1	22.2222	3	3	2	1	2	Snapchat, Instagram	2	2	Beauty and fashion, food, sports, health, Education and literacy, Comedy, Religion	2	3	3	3	3	3	4	4	3	5	4	4	3	4	2	4	3	3	2	3	2	3	4	3	2	3	4	4	3
2	1	1	6	1	1	2	1	80	183	1	23.8884	2	2	2	4	2	Instagram	1	3	sports, health, Religion	3	2	1	2	4	3	2	3	3	4	3	3	2	4	4	4	2	3	2	3	2	2	4	3	2	2	3	2	3
2	2	2	5	1	2	2	1	47	160	1	18.3594	3	3	2	1	2	Facebook, TikTok, Snapchat, Instagram	4	7	Beauty and fashion, food, sports, health, Education and literacy, Comedy, Religion	2	2	1	1	2	1	1	2	2	2	1	1	1	1	2	2	1	1	2	3	2	1	4	2	1	3	2	2	1
2	2	2	5	1	1	2	2	70	170	1	24.2215	2	3	2	1	2	Instagram	1	5	others	2	3	2	1	1	4	1	1	2	4	2	4	2	1	5	3	2	2	3	2	3	2	4	2	2	4	3	3	1
2	2	2	4	1	2	2	1	62	166	1	22.4996	2	2	2	1	2	Instagram	1		Beauty and fashion, food, Comedy, Religion	2	3	2	3	2	2	2	2	1	3	4	3	2	3	4	4	1	2	2	2	2	2	1	1	2	3	3	3	3
2	2	2	5	1	2	2	1	62	166	1	22.4996	2	2	2	1	2	Instagram	1	2	Beauty and fashion, food, Education and literacy, Comedy, Religion	3	3	2	3	3	2	2	2	2	3	3	3	3	3	4	4	2	2	2	2	2	2	1	1	1	3	3	3	3
2	2	2	6	1	2	1	1	58	165	1	21.3039	2	6	2	1	2	Instagram	1	6	Beauty and fashion, food, Education and literacy	2	4	1	5	5	1	2	2	2	3	3	2	2	2	4	2	3	3	2	1	2	4	3	2	3	4	2	4	2
2	1	2	5	1	1	1	1	80	174	1	26.4236	3	6	2	3	2	Instagram	1		Beauty and fashion, food, health, Education and literacy, Comedy, others	1	3	1	3	1	1	1	1	1	2	2	3	1	1	2	1	1	2	1	1	1	3	1	1	1	4	1	2	1
2	2	1	3	1	2	2	2	71	171	1	24.281	4	2	4	6	2	Facebook, Instagram	2	5	food, Education and literacy, Religion	2	1	1	5	4	3	1	3	2	3	3	2	2	2	1	3	1	4	2	2	4	3	3	2	2	1	3	1	2
2	2	2	3	1	1	2	3	70	171	1	23.939	2	2	0	1	2	Twitter (X), Instagram	2	7	Beauty and fashion, food, Comedy	1	3	3	1	4	2	4	1	4	5	1	4	4	4	2	4	4	4	2	2	3	3	1	3	3	5	5	5	5
2	1	2	4	1	2	2	1	69	168	1	24.4473	2	2	2	1	2	Instagram	1	2	Beauty and fashion, sports	3	1	1	1	3	1	1	1	1	1	3	1	1	1	1	1	1	1	1	1	1	1	3	3	1	3	1	3	1
2	2	2	8	1	1	2	2	48	161	1	18.5178	2	3	2	1	2	others	1	1	health, Education and literacy, Religion	2	2	1	1	5	1	1	2	2	5	2	5	2	3	2	2	2	4	2	1	3	2	5	3	1	4	5	4	3
2	2	2	4	1	1	2	2	57	158	1	22.8329	2	6	2	1	2	Facebook, Snapchat, Instagram, others	4	4	Beauty and fashion, food, health, Comedy	3	5	5	1	1	3	2	3	1	1	1	4	1	4	3	3	2	2	1	3	3	4	1	2	1	4	4	4	1
2	2	2	5	1	2	2	1	70	155	1	29.1363	2	3	2	4	2	Facebook, Instagram	2	4	food, Comedy	1	1	1	1	2	2	1	2	1	2	2	5	1	1	1	1	1	2	3	2	4	2	3	1	2	4	3	1	1
2	2	2	3	1	1	2	1	66	169	1	23.1084	3	3	4	1	2	Facebook, Twitter (X), TikTok, Instagram	4	5	Beauty and fashion, food, Religion	2	2	1	3	3	2	1	2	1	4	4	3	2	2	1	1	2	1	1	2	1	3	3	4	1	1	1	1	1
2	2	2	3	1	2	2	3	73	160	1	28.5156	2	2	2	1	2	Facebook, Snapchat, Instagram	3	7	food, Education and literacy, Comedy	3	3	1	2	3	3	2	3	2	3	2	4	4	3	4	4	3	4	3	2	2	3	2	3	2	3	3	4	2
2	2	2	5	1	2	2	1	65	168	1	23.03	2	3	2	3	2	Facebook, Instagram	2	5	sports, health, Education and literacy, Religion	3	2	1	1	3	2	1	3	1	1	3	2	1	1	1	1	1	3	3	3	3	2	4	2	1	2	3	2	2
2	2	2	3	1	2	2	2	58	164	1	21.5645	2	2	2	1	2	Instagram	1	7	Beauty and fashion	2	3	3	4	4	4	4	4	2	4	4	4	2	5	3	3	3	3	4	4	2	5	3	1	4	4	4	5	2
2	2	2	4	1	1	2	1	60	163	1	22.5827	2	6	2	1	2	Facebook, Snapchat, Instagram	3	8	Beauty and fashion, food, health, Education and literacy	3	2	2	5	1	3	5	5	1	5	4	5	5	3	5	1	1	5	4	5	3	5	5	1	1	5	3	5	4
2	1	1	4	1	2	2	1	65	170	1	22.4913	1	6	6	3	2	Snapchat, Instagram	2		sports, Comedy	2	1	1	3	1	2	1	2	3	1	5	2	3	1	1	1	2	3	2	3	1	1	4	4	1	3	1	1	1
2	1	2	6	1	1	2	1	70	159	1	27.6888	2	1	2	3	2	Instagram	1	1	Comedy	1	4	4	4	3	4	4	4	1	4	2	4	2	4	4	3	1	3	4	3	4	4	4	2	4	5	3	5	2
2	1	2	5	1	2	2	1	66	156	1	27.1203	4	6	0	3	2	Facebook, Instagram	2	2	Beauty and fashion, food, sports, health, Education and literacy, Comedy, Religion	2	3	1	3	3	2	2	3	2	2	2	2	1	2	3	2	2	2	3	2	2	3	3	2	2	3	3	3	1
2	2	1	12	1	1	2	3	70	190	1	19.3906	4	3	8	1	2	Instagram	1	9	sports	3	3	4	5	2	4	3	4	3	3	3	2	4	4	1	1	2	2	2	3	3	3	2	2	2	2	2	2	3
2	2	2	3	1	2	2	2	53	150	1	23.5556	2	6	2	3	2	Instagram	1	3	Beauty and fashion, food, sports, health	2	3	1	4	3	2	2	3	2	2	4	2	2	3	2	2	1	4	1	3	2	3	4	1	2	3	3	2	2
2	2	2	3	1	1	2	1	68	170	1	23.5294	2	6	2	1	2	Facebook, Instagram	2	3	Education and literacy, Comedy, Religion, others	3	2	2	3	3	2	2	2	2	2	3	2	2	3	2	2	2	2	3	1	3	3	2	3	2	3	2	3	1
2	1	2	5	1	2	2	1	70	156	1	28.764	2	6	2	1	2	Facebook, Instagram	2		food, Comedy	3	3	1	5	2	3	3	4	1	3	5	1	1	4	2	2	1	3	4	1	5	5	3	5	1	3	5	1	1
2	2	2	6	1	2	2	1	72	153	1	30.7574	2	2	2	1	2	Facebook, Instagram	2	3	food, Education and literacy, Religion	2	3	1	5	1	5	5	3	3	4	3	4	3	3	2	5	3	4	4	5	4	4	3	4	3	4	4	4	3
2	2	1	5	1	2	2	1	67	174	1	22.1297	2	3	2	1	2	Facebook, Instagram	2	2	sports, health, Comedy, Religion	2	3	1	3	4	2	1	2	2	3	2	4	3	3	4	5	2	5	3	2	4	4	2	3	3	4	5	4	5
2	1	1	3	1	2	2	1	73	180	1	22.5309	2	6	2	1	2	Facebook, Instagram	2	2	sports, Education and literacy	3	2	1	3	2	2	2	2	2	2	3	2	2	2	2	2	2	3	3	3	2	4	4	3	2	3	3	2	2
2	2	2	4	1	2	2	2	72	170	1	24.9135	2	1	2	1	2	TikTok, Snapchat, Instagram	3	4	Beauty and fashion, food	1	3	1	1	5	4	4	3	1	4	4	5	1	3	1	1	1	4	5	1	3	5	1	1	1	5	1	5	3
2	1	2	7	1	1	2	1	49	155.5	1	20.2645	2	2	2	1	2	Instagram	1	5	Education and literacy	2	1	1	2	3	1	1	2	1	1	2	1	2	2	1	3	1	2	3	1	3	2	4	1	1	4	2	4	1
2	1	2	5	1	1	2	1	70	165	1	25.7117	2	3	2	6	2	Facebook, Snapchat, Instagram	3	3	Beauty and fashion, Education and literacy, Comedy	1	3	1	1	4	3	3	2	3	4	1	3	1	3	5	3	3	3	5	3	1	3	5	3	4	4	2	5	3
2	2	1	7	1	2	2	2	88	183	1	26.2773	2	2	2	3	2	Facebook, TikTok, Snapchat, Instagram	4		sports	2	2	3	4	3	4	3	1	3	3	3	3	2	3	3	2	2	2	2	2	2	2	2	2	1	1	2	1	2
2	2	1	5	1	2	2	1	67	174	1	22.1297	2	3	2	1	2	Facebook, Instagram	2	2	sports, health, Comedy, Religion	2	2	1	2	3	3	3	1	2	3	3	4	3	3	5	3	1	4	3	2	3	4	2	2	2	4	4	4	5
2	1	2	7	1	2	1	2	45	155	1	18.7305	2	3	2	1	2	Facebook, Snapchat, Instagram	3	10	Beauty and fashion, food	1	3	3	3	3	3	3	4	3	3	3	3	3	3	3	3	3	3	3	3	3	3	3	3	3	3	3	3	3
2	2	1	3	1	2	1	2	67	180	1	20.679	2	3	5	3	2	Twitter (X), Instagram	2	9	food, sports, health, Comedy	3	5	3	3	5	4	4	4	3	5	5	3	4	4	3	4	4	4	4	4	5	5	5	4	5	3	3	4	3
2	2	2	5	1	2	2	1	47	160	1	18.3594	3	3	2	1	2	Facebook, TikTok, Snapchat, Instagram	4	5	Beauty and fashion, food, sports, health, Education and literacy, Comedy, Religion	1	1	1	1	1	1	1	1	1	1	1	1	1	1	1	1	1	1	1	1	1	1	1	1	1	1	1	1	1
2	1	2	3	1	1	2	1	65	154	1	27.4077	2	3	6	1	2	Facebook, Twitter (X), Snapchat, Instagram	4	4	Beauty and fashion, food, sports, health, Education and literacy, Comedy, Religion	3	5	4	1	5	4	3	5	4	4	1	5	3	3	3	4	4	5	4	2	4	4	1	3	3	5	2	5	5
2	2	2	3	1	2	2	3	77	173	1	25.7276	2	1	2	1	2	Instagram	1	4	others	2	2	1	3	3	1	3	4	1	4	3	4	1	1	3	3	1	4	4	2	3	3	4	3	1	3	3	3	3
2	1	2	5	1	2	2	1	66	156	1	27.1203	4	6	0	3	2	Facebook, Instagram	2	5	Beauty and fashion, food, sports, health, Education and literacy, Comedy, Religion	1	2	2	2	3	2	2	3	2	2	2	2	2	2	2	2	2	2	2	2	2	3	3	2	2	3	2	3	1
2	2	2	1	2	2	2	1	90	169	1	31.5115	4	2	8	3	2	Twitter (X), Instagram	2	10	Beauty and fashion, Religion, others	3	4	2	3	5	3	3	4	1	3	3	4	3	2	2	3	3	3	3	3	3	3	4	4	2	4	2	2	2
2	2	2	3	1	2	2	1	60	159	1	23.7332	3	6	2	1	2	Facebook, Snapchat, Instagram	3	6	food, sports, health, Education and literacy, Comedy, Religion	2	3	1	3	4	3	3	2	1	3	4	2	1	3	2	3	1	3	3	3	3	2	5	3	3	4	3	3	1
1	1	1	1	1	2	2	1	55	169	1	19.257	3	3	2	1	2	Instagram	1	4	others	2	2	1	2	3	3	3	4	2	2	3	4	4	3	3	3	3	4	3	2	4	3	2	3	2	5	4	5	3
2	2	1	5	1	2	1	2	78	180	1	24.0741	2	3	5	3	2	Twitter (X), Snapchat	2	6	Beauty and fashion, Education and literacy	4	3	4	5	5	5	2	1	5	5	5	2	5	5	5	5	5	5	5	4	5	5	5	5	5	5	5	4	5
2	1	2	4	1	2	2	1	57.5	163	1	21.6418	2	3	2	1	2	Instagram	1		Comedy	2	3	2	4	3	3	3	3	2	4	4	3	2	3	4	2	3	2	4	3	3	4	3	2	2	4	3	4	2
2	1	1	6	1	2	2	2	85	180	1	26.2346	2	1	2	4	2	TikTok, Instagram	2	3	sports, Education and literacy, Comedy, Religion	1	1	2	1	2	3	1	2	1	2	3	1	1	1	1	1	1	1	1	1	1	1	1	2	1	1	1	2	1
2	2	2	2	1	2	2	1	85	160	1	33.2031	3	6	2	1	2	Instagram	1	5	Beauty and fashion, Education and literacy, Comedy	2	3	1	2	2	1	2	3	1	2	2	2	2	2	2	2	3	2	2	1	1	1	3	2	2	4	2	2	1
2	2	1	4	1	1	2	1	110	178	1	34.7178	2	1	2	4	2	Instagram	1	2	Religion	1	2	1	3	3	2	2	1	1	1	1	1	1	1	3	4	1	5	3	1	1	1	5	1	1	5	1	3	1
2	1	2	6	1	2	2	1	39	153	1	16.6603	2	3	2	1	2	Facebook, Snapchat, Instagram	3	3	Beauty and fashion, food, sports, health, Education and literacy, Comedy, Religion	3	3	3	4	3	4	2	2	1	2	3	5	3	2	4	2	2	3	3	3	3	3	3	3	2	4	4	3	3
2	1	1	4	1	2	2	1	60	178	1	18.937	2	2	2	1	2	Facebook, TikTok, Snapchat, Instagram	4	4	sports, Comedy	3	1	1	1	4	4	3	4	3	3	3	5	3	3	3	2	2	4	4	3	3	5	3	4	3	3	2	1	3
1	2	2	5	1	1	2	1	65	165	1	23.8751	1	6	0	6	2	Snapchat, Instagram	2	3	Beauty and fashion, food, sports, health, Education and literacy, Comedy, Religion	1	2	1	1	4	1	1	3	2	3	5	4	4	2	5	3	2	1	1	3	2	5	4	1	2	2	1	3	5
2	2	2	5	1	1	2	2	55	154	1	23.1911	2	3	2	1	2	Facebook	1	4	Education and literacy	2	2	1	1	3	2	2	2	2	2	5	2	1	3	3	3	2	4	4	3	2	2	3	2	2	3	3	3	2
2	1	2	3	1	2	2	1	70	167	1	25.0995	3	2	2	1	2	Instagram	1	8	Beauty and fashion	2	4	3	3	2	3	3	3	2	3	3	2	3	4	2	4	3	2	2	3	3	2	3	3	4	4	2	3	3
2	1	1	5	1	2	2	2	62	178	1	19.5682	3	3	2	3	2	Facebook, Twitter (X), TikTok, Snapchat, Instagram	5	6	food, sports, Comedy	2	1	1	1	1	1	1	1	1	1	1	1	1	1	1	1	1	1	1	1	1	1	1	1	1	1	1	1	1
2	2	2	4	1	2	2	1	49	154	1	20.6612	3	2	2	1	2	Facebook, Snapchat, Instagram	3	4	food, Education and literacy, Religion	2	3	1	2	3	3	3	1	3	3	4	4	1	2	3	1	1	3	3	4	1	2	5	2	1	2	3	2	1
2	2	1	10	1	2	2	2	65	172	1	21.9713	2	6	2	6	2	Facebook, Instagram	2	4	health, Education and literacy	2	2	1	3	2	2	2	2	1	2	2	3	2	2	2	1	1	4	3	3	3	3	4	2	2	4	3	4	2
2	1	1	4	1	2	2	1	127	186	1	36.7094	2	3	2	1	2	Snapchat, Instagram	2	4	sports, Education and literacy, Comedy, Religion	1	3	1	4	2	1	1	1	1	1	4	2	3	1	1	2	1	2	1	1	1	1	4	1	1	1	1	1	3
2	1	1	3	1	2	2	1	50	168	1	17.7154	2	3	5	1	2	Facebook, TikTok, Instagram	3	6	food, sports, Comedy	1	2	1	3	4	1	3	2	2	2	3	5	3	3	4	4	3	3	2	5	2	2	3	3	2	1	2	1	2
2	1	1	3	1	2	2	1	60	173	1	20.0474	2	3	4	1	2	Facebook, TikTok	2	2	sports, Education and literacy, Comedy, Religion	1	1	2	1	1	1	1	2	1	2	1	2	1	3	2	2	1	1	1	3	1	2	2	2	2	2	2	2	2
2	1	2	4	1	2	2	1	65	160	1	25.3906	2	2	2	4	2	Snapchat	1	10	Beauty and fashion	3	2	1	1	5	4	4	4	3	5	3	4	4	4	4	4	3	4	2	1	2	5	4	3	3	4	4	4	2
2	2	2	6	1	2	2	1	45	150	1	20	3	2	2	1	2	Facebook, Twitter (X), Snapchat, Instagram	4	7	Beauty and fashion, food, sports, health, Education and literacy, Comedy, Religion	1	2	1	2	3	2	1	1	1	2	1	2	2	1	1	1	1	2	2	1	2	2	3	3	2	3	2	2	1
1	2	1	7	1	2	2	2	79	188	1	22.3517	2	3	0	3	2	Twitter (X), TikTok, Snapchat, Instagram	4	5	sports	3	2	1	2	3	2	2	2	4	3	2	2	2	4	2	2	2	2	1	2	1	1	3	2	2	4	1	2	2
2	2	2	4	1	2	2	1	45	160	1	17.5781	2	6	4	3	2	Facebook, Instagram	2	2	Education and literacy	1	2	3	5	4	1	1	1	1	1	4	4	2	3	1	1	3	3	3	2	1	2	3	2	2	3	3	3	1
2	2	2	2	1	2	1	1	70	164	1	26.0262	1	3	0	4	2	TikTok, Snapchat, Instagram	3		Beauty and fashion, sports, health, Education and literacy, Comedy, Religion, others	1	3	4	1	3	4	1	3	1	1	4	3	3	1	1	5	3	4	3	1	4	5	3	3	2	5	5	4	4
2	1	2	7	1	1	2	1	49	155.5	1	20.2645	2	2	2	1	2	Facebook, Instagram	2	5	Beauty and fashion, health, Education and literacy, Religion	1	1	1	1	2	1	1	2	1	1	2	1	1	2	1	3	1	1	1	1	3	2	4	1	1	3	2	3	1
2	2	2	6	1	2	2	1	72	153	1	30.7574	2	2	2	1	2	Facebook, Instagram	2	3	food, Education and literacy, Religion	3	4	1	5	4	3	5	3	2	3	4	4	4	4	3	4	3	4	4	3	3	3	1	5	5	5	3	3	4
2	1	1	4	1	2	2	1	70	179	1	21.847	2	2	2	1	2	Facebook, Instagram	2	3	sports, Education and literacy, Religion	3	4	3	4	3	4	4	3	3	4	4	2	4	3	4	3	4	4	4	3	4	4	4	5	4	5	4	4	2
2	1	1	4	1	1	2	1	58	183	1	17.3191	2	3	2	1	2	Facebook, TikTok, Snapchat, Instagram	4	3	food, sports, health, Comedy, Religion	2	1	2	3	3	3	5	5	2	5	5	1	2	4	2	5	2	2	2	1	3	4	4	5	2	3	3	5	1
2	1	2	5	1	1	2	1	62	165	1	22.7732	2	1	2	6	2	Instagram	1	3	food, sports, health, Education and literacy, Religion	2	2	1	2	2	1	1	1	1	1	1	1	1	2	3	1	1	1	1	1	1	1	4	2	1	3	1	2	1
2	2	1	3	1	2	2	1	55	165	1	20.202	2	6	2	1	2	Snapchat, Instagram	2	2	sports, health, Education and literacy, Comedy, Religion	4	4	2	4	4	3	4	5	5	4	4	3	4	4	3	3	4	5	5	4	4	5	4	5	4	3	5	4	2
2	2	1	5	1	2	2	1	95	179	1	29.6495	3	2	2	1	2	Facebook	1	3	food, sports, health, Education and literacy, Religion	2	3	1	2	3	2	2	2	2	2	3	3	2	2	1	2	2	2	2	2	2	2	3	2	2	2	2	2	2
2	2	2	6	1	2	2	1	45	150	1	20	3	2	2	1	2	Facebook, Twitter (X), Snapchat, Instagram	4	7	Beauty and fashion, food, sports, health, Education and literacy, Comedy, Religion, others	1	1	1	2	3	2	1	1	1	2	2	2	2	1	1	1	1	2	1	1	2	2	3	3	2	3	2	2	2
2	2	2	4	1	2	2	1	49	159	1	19.3821	2	2	2	1	2	Twitter (X), TikTok	2	3	Beauty and fashion, Comedy, Religion, others	2	2	3	2	3	3	2	3	2	2	3	4	2	2	1	2	1	3	2	2	4	2	3	3	2	2	4	2	2
1	2	2	5	1	1	2	1	65	165	1	23.8751	2	6	0	1	2	Snapchat, Instagram	2	2	Beauty and fashion, food, sports, health, Education and literacy, Comedy, Religion, others	1	2	1	1	4	1	1	3	3	3	4	5	4	3	5	3	2	1	2	3	2	4	4	1	3	2	1	3	5
2	2	1	5	1	1	2	1	70	173	1	23.3887	2	2	2	1	2	Facebook, Instagram	2	7	sports, Education and literacy, Religion, others	2	2	2	2	4	4	4	2	2	3	4	2	3	2	3	4	3	3	4	3	2	4	3	3	2	4	3	3	4
2	2	2	2	1	2	2	2	70	171	1	23.939	2	3	2	1	2	Facebook, Twitter (X), TikTok, Snapchat, Instagram	5	6	Beauty and fashion, food, sports, health, Education and literacy, Comedy, Religion, others	3	3	3	3	3	3	3	3	3	3	3	3	3	3	3	3	3	3	3	3	3	3	3	3	3	3	3	3	3
2	2	2	3	1	1	2	1	75	160	1	29.2969	3	3	2	1	2	Facebook, Instagram	2	7	sports, health, Education and literacy, Religion	2	2	1	3	3	2	3	3	2	3	2	3	2	3	2	3	3	2	3	1	2	3	4	2	2	4	2	3	3
2	1	2	7	1	2	2	1	55	154	1	23.1911	4	3	2	1	2	Facebook, Instagram, others	3	3	health, Education and literacy, Comedy, Religion	1	2	3	2	3	2	2	1	2	2	1	3	2	2	1	2	2	1	2	1	2	2	3	2	2	2	2	3	2
2	2	1	5	1	1	2	1	89	176	1	28.7319	2	1	2	3	2	Facebook	1	3	sports, health, Education and literacy, Religion	3	3	2	5	1	1	3	4	2	1	5	2	3	2	4	2	3	4	3	2	2	3	5	3	3	1	2	3	4
2	2	2	4	1	1	2	1	58	163	1	21.83	2	6	2	1	2	Facebook, Snapchat, Instagram	3		Beauty and fashion, food, health, Education and literacy	3	2	2	5	1	2	5	5	1	5	5	5	5	2	3	3	2	5	5	5	3	5	5	5	2	5	3	5	3
2	2	2	1	1	2	2	3	72	170	1	24.9135	2	6	2	1	2	Snapchat, Instagram	2	7	Beauty and fashion, sports, Education and literacy, Comedy	2	3	1	4	4	2	2	3	2	4	3	3	2	1	1	2	2	3	4	1	1	3	4	2	2	3	2	2	2
2	1	2	4	1	2	2	1	78	163	1	29.3575	2	3	8	1	2	Facebook, Twitter (X), Snapchat, Instagram	4	3	Beauty and fashion, food, sports, health, Education and literacy, Comedy, Religion	2	2	1	3	3	3	2	2	2	2	4	3	1	3	2	3	3	5	4	2	4	4	3	2	2	3	4	3	3
2	2	1	3	1	2	2	4	94	178	1	29.668	2	3	2	3	2	Snapchat, Instagram	2	6	food, sports, Comedy	1	3	3	1	2	2	1	3	2	3	3	2	2	4	2	3	1	3	1	3	2	3	4	1	1	3	1	3	3
2	2	2	2	1	2	2	2	70	171	1	23.939	2	3	2	1	2	Facebook, Twitter (X), TikTok, Snapchat, Instagram	5	6	Beauty and fashion, food, sports, health, Education and literacy, Comedy	3	3	3	3	3	3	3	3	3	3	3	3	3	3	3	3	3	3	3	3	3	3	3	3	3	3	3	3	3
2	1	2	7	1	2	2	1	50	157	1	20.2848	2	3	4	1	2	Instagram	1	6	Beauty and fashion	2	4	1	1	2	3	4	3	1	2	4	2	3	3	2	2	1	3	3	2	4	3	3	2	2	3	3	4	1
2	1	2	5	1	2	2	1	47	157	1	19.0677	2	6	2	1	2	Snapchat, Instagram	2	4	Beauty and fashion, food, health, Education and literacy, Religion	1	1	2	2	3	2	1	3	1	3	4	4	3	3	2	3	2	2	2	3	3	3	4	3	3	3	3	3	3
2	2	2	5	1	2	2	1	87	165	1	31.9559	2	6	2	1	2	Facebook, Snapchat, Instagram, others	4	7	Beauty and fashion, food, sports, health, Education and literacy, Comedy, Religion, others	3	3	1	4	5	1	1	1	1	3	5	5	1	2	4	4	3	5	3	1	4	3	3	3	2	5	3	5	2
2	2	2	2	2	2	2	2	65	163	1	24.4646	3	3	2	3	2	Facebook, Snapchat, Instagram	3		Beauty and fashion, food, sports, health, Education and literacy, Comedy, Religion	2	3	2	3	3	2	2	3	1	3	3	4	1	2	3	3	3	2	3	3	4	4	3	3	3	4	3	5	2
2	1	2	3	1	2	2	1	66	160	1	25.7812	3	6	2	1	2	Twitter (X), Snapchat	2	3	Education and literacy, Comedy, Religion, others	2	2	1	1	1	1	1	4	1	2	2	3	2	2	2	2	1	3	2	1	2	1	3	2	2	3	3	3	1
2	2	2	2	1	2	2	2	77	166	1	27.9431	2	6	2	4	2	Snapchat, Instagram	2	4	sports, Comedy	3	3	2	2	3	2	3	3	3	3	3	3	2	3	3	2	2	4	4	2	2	2	3	2	2	3	2	4	2
2	1	1	6	1	2	2	1	80	170	1	27.6817	1	6	0	1	2	Facebook, Instagram	2	5	sports, Comedy, Religion	5	4	5	5	4	4	3	4	3	4	4	3	4	4	3	4	5	4	4	1	3	5	3	5	4	5	5	3	3
2	1	2	5	1	1	2	1	62	165	1	22.7732	2	2	2	6	2	Instagram	1	3	Beauty and fashion, food, sports, health, Education and literacy, Comedy, Religion	1	1	1	1	2	1	1	2	1	1	1	1	1	1	1	1	1	1	1	1	1	1	4	1	1	2	1	3	1
2	2	1	5	1	2	2	3	105	180	1	32.4074	3	2	2	3	2	Facebook, TikTok, Snapchat, Instagram	4	3	food, sports, Comedy	1	2	1	2	3	2	2	2	1	1	3	4	2	2	2	2	1	2	3	4	3	4	5	3	2	3	3	2	2
2	1	2	3	1	2	2	2	43	157	1	17.4449	2	6	2	1	2	TikTok, Instagram	2	5	food, Comedy, Religion	2	3	1	2	4	1	3	3	2	2	5	3	4	2	1	3	3	2	4	2	1	3	4	5	2	4	3	4	3
2	1	2	5	1	1	2	1	62	165	1	22.7732	3	1	4	1	2	Facebook, Twitter (X), Snapchat, Instagram, others	5	5	Beauty and fashion, food, sports, Comedy, Religion	1	3	1	2	5	3	4	3	4	4	4	5	3	2	5	5	4	4	4	4	4	3	3	4	4	4	3	3	4
2	1	2	3	1	2	2	1	50	158	1	20.0288	2	6	8	6	2	Instagram	1	10	Beauty and fashion, food, health, Education and literacy, Religion	1	2	2	1	2	1	1	2	1	2	1	2	1	2	4	3	2	3	1	1	1	1	3	1	1	3	1	1	1
2	2	2	2	1	2	2	1	67	174	1	22.1297	2	3	2	1	2	Instagram	1		Beauty and fashion, sports, health	3	2	2	1	3	3	2	1	2	3	3	4	3	2	3	3	3	2	4	1	2	1	5	2	1	5	2	4	2
2	2	2	8	1	1	2	2	49	162	1	18.6709	2	3	2	1	2	Instagram, others	2	1	health, Education and literacy, Religion	2	3	2	1	5	1	1	2	2	5	3	5	2	2	2	2	1	3	2	1	3	1	4	3	2	4	4	3	3
2	2	2	3	1	2	2	2	63.7	165	1	23.3976	2	6	2	1	2	TikTok, Instagram	2	7	Beauty and fashion, sports, health, Comedy	3	3	4	2	3	1	2	2	3	3	2	4	1	4	3	4	3	2	4	1	2	4	1	3	1	4	2	4	3
2	1	1	4	1	2	2	1	100	168	1	35.4308	2	2	5	1	2	Facebook, Snapchat, Instagram	3	4	food, Comedy	2	3	2	2	1	2	1	4	2	3	2	1	2	1	1	2	1	2	1	1	2	4	3	2	2	2	2	1	2
2	2	2	3	1	1	2	1	75	160	1	29.2969	3	3	2	1	2	Facebook, Instagram	2	7	food, sports, Education and literacy, Religion	1	2	1	4	2	2	2	3	2	3	2	3	2	3	1	3	3	2	3	2	2	3	3	2	2	4	2	3	3
2	2	2	4	1	1	2	1	51	160	1	19.9219	2	6	2	1	2	TikTok, Snapchat, Instagram	3	5	Beauty and fashion	2	2	1	1	3	1	1	1	1	3	1	3	1	1	4	1	1	1	1	1	1	1	5	1	1	2	2	2	1
2	2	2	4	1	2	2	2	57	169	1	19.9573	2	3	2	1	2	Facebook, Snapchat, Instagram	3		Beauty and fashion, food, sports, health, Education and literacy, Comedy, Religion	2	2	1	1	3	3	3	2	1	3	3	3	1	3	2	4	2	2	3	2	2	3	3	2	2	3	3	2	1
2	2	2	6	1	2	2	1	50	162	1	19.052	3	6	2	3	2	Facebook, Twitter (X), others	3	2	others	2	5	1	5	3	5	1	1	1	3	5	4	3	1	3	3	1	4	4	3	4	4	3	3	3	3	5	3	3
2	2	2	5	1	2	2	2	67	168	1	23.7387	2	3	2	1	2	Instagram	1	3	food, sports, Education and literacy	1	2	1	1	3	2	1	2	2	1	2	3	2	1	4	2	1	4	2	3	4	4	4	1	1	3	4	2	1
2	2	1	3	1	2	2	1	80	175	1	26.1224	2	3	2	4	2	Facebook, Twitter (X), TikTok, Snapchat, Instagram, فلكر	6	4	food, sports, Comedy, Religion	5	5	3	4	3	4	5	4	2	3	3	2	4	3	4	3	3	2	4	3	4	2	3	2	2	3	5	5	2
2	1	1	5	1	1	2	2	64	188	1	18.1077	2	2	4	1	2	Twitter (X), Snapchat, Instagram	3	3	sports, Education and literacy, Comedy, others	2	3	1	1	1	1	2	4	2	1	3	1	3	2	1	3	2	3	2	3	1	1	5	4	1	1	2	1	1
2	2	2	5	1	2	2	1	54	155	1	22.4766	2	2	2	1	2	Instagram	1	7	Beauty and fashion, Comedy	3	4	3	4	3	2	2	2	1	2	4	2	2	3	3	4	2	3	3	1	2	3	1	2	3	4	4	3	2
2	2	2	3	1	2	2	2	50	156	1	20.5457	4	6	3	3	2	Instagram	1	3	Beauty and fashion, food, health, Comedy	2	3	1	3	3	3	2	2	3	3	2	2	2	2	2	2	2	2	2	3	2	3	1	2	2	2	2	2	1
2	2	2	5	1	2	2	2	85	160	1	33.2031	2	2	2	3	2	Instagram	1	3	Religion	2	2	2	3	4	4	3	4	3	4	3	3	3	3	3	3	1	3	3	3	3	3	3	2	1	4	4	4	3
2	2	2	4	1	2	2	4	75	170	1	25.9516	2	3	2	1	2	Instagram	1	4	Beauty and fashion, Comedy, Religion	3	2	1	1	2	3	1	2	1	3	1	2	1	1	1	1	1	1	1	2	2	1	3	3	2	1	3	1	1
2	1	2	6	1	1	2	1	70	159	1	27.6888	2	2	2	3	2	Facebook, Instagram	2	2	Beauty and fashion, health, Comedy	1	3	4	5	3	5	5	5	1	4	3	5	4	2	3	3	1	4	4	1	2	3	5	1	2	5	3	5	4
2	1	2	4	1	2	2	1	55	157	1	22.3133	2	2	2	1	2	Instagram	1	6	Beauty and fashion, Religion, others	2	3	1	5	5	5	3	3	3	4	4	3	5	4	2	3	1	3	3	1	2	3	5	3	3	5	3	5	2
2	2	2	5	1	1	2	2	47	160	1	18.3594	3	3	2	1	2	Twitter (X), TikTok, Snapchat, Instagram	4	10	Beauty and fashion, food, health, Education and literacy, Comedy, Religion	2	4	4	3	3	3	3	3	1	4	3	4	3	3	4	3	2	4	4	2	2	3	3	3	2	4	3	2	2
2	2	2	2	2	2	2	1	59	170	1	20.4152	3	1	8	4	2	Facebook, Snapchat, Instagram	3		Beauty and fashion, food, sports, Comedy	2	4	1	3	5	1	2	1	4	4	2	4	4	4	1	3	3	2	2	3	4	3	4	3	3	3	5	3	3
2	1	1	4	1	2	2	1	67	174	1	22.1297	2	2	2	1	2	Snapchat, Instagram	2	4	sports, health, Education and literacy, Comedy, Religion	1	3	1	2	3	3	2	3	2	3	3	1	2	3	1	2	3	3	2	3	2	1	5	1	2	1	2	1	2
2	2	2	7	1	2	2	2	58	167	1	20.7967	3	3	2	1	2	Facebook, Snapchat, Instagram	3	6	Beauty and fashion, food, sports, health, Religion	3	2	1	4	5	4	3	3	1	3	5	3	3	5	4	2	2	2	2	2	3	3	4	5	2	4	3	3	3
2	2	1	5	1	2	2	2	65	180	1	20.0617	2	2	2	3	2	Snapchat, Instagram	2	7	sports, Education and literacy, Comedy, Religion, others	2	2	1	1	4	3	2	3	1	1	2	3	2	2	1	1	1	3	2	2	3	2	4	2	2	2	3	2	1
2	2	2	7	1	2	2	1	52	156	1	21.3675	1	6	2	1	2	Facebook, Snapchat, Instagram	3	3	others	1	1	1	1	1	1	1	1	1	1	2	3	2	2	3	2	1	1	1	1	1	1	1	1	1	1	1	1	1
2	1	1	3	1	2	2	1	105	185	1	30.6793	2	3	4	4	2	Facebook, Snapchat, Instagram	3	5	food, sports, Comedy	2	2	2	1	3	2	2	4	2	5	3	3	5	4	4	4	2	4	2	5	4	3	3	2	2	5	3	3	3
2	2	2	4	1	1	1	4	58	165	1	21.3039	2	2	1	1	2	Instagram	1	3	Beauty and fashion, food, sports, health	2	2	1	1	3	2	1	3	2	2	1	2	1	1	2	3	1	3	1	1	2	2	3	2	3	2	1	2	2
2	2	1	4	1	2	2	1	60	180	1	18.5185	2	6	2	1	2	Facebook, TikTok, Snapchat, Instagram	4	2	sports	1	2	1	2	3	2	2	3	1	4	2	2	1	3	1	2	2	3	3	1	3	1	3	2	2	4	3	2	2
2	2	2	5	1	1	1	2	46	155	1	19.1467	2	3	1	1	2	Facebook, TikTok, Snapchat, Instagram	4	6	Beauty and fashion, food, Education and literacy, Religion	3	3	3	2	2	2	4	3	3	2	2	4	2	4	2	2	3	4	3	3	3	3	2	3	2	4	3	3	2
2	2	1	6	1	2	2	1	70	185	1	20.4529	3	3	0	6	2	Instagram	1	5	Beauty and fashion, food, sports, Comedy, Religion	2	2	1	3	3	2	1	3	1	1	1	3	1	1	3	3	1	3	2	1	5	3	4	2	1	2	5	2	1
2	2	2	4	1	2	2	2	67	157	1	27.1816	2	3	2	1	2	Snapchat, Instagram	2	5	Beauty and fashion, sports, health, Education and literacy, Religion	4	2	3	3	2	4	2	2	2	2	2	4	2	3	5	2	3	5	4	3	3	4	4	4	2	2	2	1	1
2	2	1	3	1	1	2	1	88	175	1	28.7347	2	2	2	3	2	Facebook, TikTok, Snapchat, Instagram	4	5	sports, health, Education and literacy, Comedy, Religion, others	3	3	1	3	3	3	1	4	3	4	4	2	3	3	2	1	1	3	1	2	4	3	5	2	3	4	3	3	4
2	1	2	2	1	2	2	1	45	155	1	18.7305	2	3	2	1	2	Facebook, TikTok, Snapchat, Instagram	4	4	Beauty and fashion, sports, health, Comedy, Religion, others	2	4	1	1	4	1	3	5	3	5	5	3	4	1	4	1	1	5	4	2	1	4	5	1	1	4	2	4	2
2	2	2	5	1	2	2	2	47	158	1	18.8271	2	3	5	3	2	Facebook, Snapchat, Instagram	3	4	food, Comedy, Religion	2	4	2	3	4	4	1	3	2	3	2	5	4	3	3	2	1	3	1	5	2	3	4	2	2	3	4	3	4
2	1	2	10	1	1	2	1	53.5	156	1	21.9839	3	1	8	3	2	Snapchat, Instagram	2	2	sports, health, Education and literacy	3	2	2	4	2	1	2	3	3	5	4	3	3	2	3	3	2	3	4	3	4	4	4	3	3	3	3	2	5
2	2	2	6	1	2	2	1	54	154	1	22.7694	3	3	1	6	2	Facebook, Snapchat, Instagram	3	7	Beauty and fashion, food, sports, health	3	3	2	5	5	3	4	4	4	4	3	5	5	5	4	4	4	5	4	4	4	4	4	4	5	5	4	4	2
2	1	2	4	1	2	2	2	51	156	1	20.9566	3	6	8	3	2	Snapchat, Instagram	2	7	Beauty and fashion, food, Comedy, Religion	2	3	1	1	3	3	3	2	1	2	2	1	2	2	2	3	2	2	3	2	3	3	4	2	3	3	3	2	1
2	2	1	4	1	2	2	1	74	174	1	24.4418	2	3	4	3	2	Facebook, TikTok, Instagram	3	5	Education and literacy	3	2	1	4	4	4	2	3	2	3	4	2	1	2	5	3	2	3	5	5	3	4	3	2	3	4	4	5	3
2	1	2	7	1	1	2	1	52	160	1	20.3125	4	3	1	1	2	Facebook, Twitter (X), TikTok, Snapchat, Instagram	5	8	Beauty and fashion, food, sports, health, Education and literacy, Comedy, Religion	2	3	1	4	3	3	3	4	1	5	4	5	2	3	2	3	2	4	5	3	3	3	4	2	3	5	3	4	3
2	2	2	3	1	2	2	1	64	154	1	26.986	3	6	2	1	2	Instagram	1	3	Beauty and fashion, health, Education and literacy, Religion	1	3	1	4	4	1	1	2	1	3	3	3	2	1	1	1	1	3	4	1	2	4	3	2	1	4	2	3	1
2	1	2	4	1	2	2	1	78	164	1	29.0006	2	3	8	1	2	Facebook, Twitter (X), Snapchat, Instagram	4	4	Beauty and fashion, food, sports, health, Education and literacy, Comedy, Religion	2	2	2	3	3	3	3	3	2	2	3	2	2	2	2	2	2	2	2	2	2	2	3	2	2	3	3	2	2
2	1	2	2	1	2	2	1	45	155	1	18.7305	2	3	2	1	2	Facebook, TikTok, Snapchat, Instagram	4		Beauty and fashion, food, sports, health, Comedy, Religion	1	2	3	2	2	3	3	2	3	3	1	4	5	2	5	3	3	5	5	5	2	4	5	2	3	2	2	1	1
2	2	2	3	1	1	2	2	86	166	1	31.2092	2	2	2	1	2	Snapchat, Instagram	2	6	health, Education and literacy, Comedy	2	2	1	1	2	1	1	4	2	3	5	3	3	2	1	1	2	2	2	1	2	2	4	2	2	3	1	3	3
2	2	2	7	1	2	2	2	60	165	1	22.0386	2	3	2	1	2	Facebook	1	3	health, Education and literacy, Religion	1	2	3	2	2	2	4	2	3	5	5	2	1	1	2	2	4	3	5	1	2	3	4	4	1	3	2	2	2
2	1	1	3	1	2	2	1	73	180	1	22.5309	2	6	2	1	2	Facebook, Instagram	2	2	sports, Education and literacy, others	3	2	1	3	3	1	3	2	2	2	3	2	2	2	2	2	3	3	2	3	2	4	4	3	3	2	3	2	2
1	2	1	1	2	2	1	4	62	170	1	21.4533	4	3	2	3	2	Snapchat, Instagram	2	1	Beauty and fashion, sports, health, Education and literacy, Religion	1	1	1	5	3	1	1	1	1	1	1	1	1	1	3	1	1	1	1	1	2	3	5	2	1	2	3	1	1
2	1	2	4	1	2	2	1	62	168	1	21.9671	2	2	2	1	2	Instagram	1	3	Beauty and fashion, sports	1	1	1	1	3	1	1	1	1	1	3	1	1	1	1	1	1	1	1	1	1	1	3	3	1	1	1	1	1
1	1	2	1	1	2	1	1	52	160	1	20.3125	3	3	0	1	2	Instagram	1	4	Beauty and fashion	1	3	3	3	4	3	3	1	1	3	4	4	3	3	2	3	4	3	4	2	3	3	4	4	3	4	3	3	5
2	2	2	5	1	1	2	1	50	149	1	22.5215	3	2	2	1	1	others, 1 استخدمها	2	10	health, Education and literacy, Religion	2	2	1	2	2	2	3	4	2	3	3	2	3	3	1	3	3	4	3	3	2	4	5	3	2	2	2	2	1
2	2	2	3	1	2	2	1	50	158	1	20.0288	3	6	2	3	2	Facebook, Instagram	2	2	food, sports, health, Education and literacy, Comedy	1	1	1	1	1	1	1	1	1	1	1	2	1	1	1	1	1	3	1	1	1	1	4	1	2	3	1	3	1
2	1	2	5	1	2	2	1	70	156	1	28.764	3	3	2	1	2	Facebook, Instagram	2		food, Comedy	3	1	1	3	2	3	2	3	2	4	5	2	2	4	3	2	1	2	4	2	5	5	2	5	2	2	4	2	2
2	2	2	4	1	2	2	2	70	170	1	24.2215	4	6	2	1	2	Facebook, Instagram	2	5	Beauty and fashion, food, health, Education and literacy, Comedy, Religion	2	2	3	2	1	1	3	3	1	4	1	2	2	2	1	3	2	2	3	1	2	3	4	2	2	3	3	2	3
2	1	2	5	1	1	2	1	48	156	1	19.7239	2	3	2	1	2	Snapchat, Instagram	2	3	Beauty and fashion, Education and literacy, Religion	3	2	5	2	2	1	1	2	1	3	5	3	2	1	1	1	1	2	2	3	3	3	1	1	1	4	5	4	1
2	2	2	1	1	2	2	2	65	167	1	23.3067	4	3	2	1	2	TikTok, Instagram	2	1	health, Education and literacy, Comedy	2	3	1	2	3	1	1	1	1	1	1	2	2	1	1	1	2	1	2	1	2	1	3	2	3	4	2	4	1
2	2	2	6	1	2	2	1	74	153	1	31.6118	2	2	2	1	2	Facebook, Instagram	2	3	food, Education and literacy, Religion	3	5	1	5	4	5	4	1	4	1	4	5	2	4	3	4	4	4	4	1	1	4	1	4	4	5	3	5	4
2	2	2	6	1	1	1	4	70	158	1	28.0404	1	6	3	1	2	Instagram, فلكر	2	6	sports, others	3	3	4	3	4	2	3	5	2	5	5	5	3	2	2	4	3	5	3	3	5	5	3	3	2	4	5	5	5
1	2	1	2	1	2	2	4	58	168	1	20.5499	2	6	8	1	2	Snapchat, Instagram	2	7	food, Education and literacy, Comedy, Religion	1	1	1	1	3	3	1	1	1	3	1	4	1	1	1	1	3	1	3	1	1	3	3	3	1	3	1	1	1
2	2	1	3	1	1	2	1	65	180	1	20.0617	1	6	4	3	2	Facebook, Instagram	2	1	sports, health, Comedy, Religion	3	2	1	4	3	2	2	1	2	2	3	2	2	2	2	2	1	3	2	4	3	2	3	2	2	3	2	2	5
2	1	1	5	1	1	2	1	64	171	1	21.8871	2	3	2	3	2	others	1	1	Religion	1	3	5	5	3	5	5	4	3	4	5	3	5	5	2	3	2	4	3	4	4	4	1	5	5	5	5	5	1
2	1	2	4	1	2	2	2	44	151	1	19.2974	2	6	2	1	2	Facebook, TikTok, Snapchat, Instagram	4	10	Beauty and fashion, food, Religion	1	3	1	1	1	1	1	1	1	1	2	4	1	1	1	3	3	2	2	1	1	1	3	1	1	1	1	1	1
2	2	1	3	1	2	2	1	90	184	1	26.5832	2	6	2	1	2	Facebook, Instagram	2	6	sports, health, Education and literacy, Comedy, Religion	3	2	1	2	2	2	3	2	2	3	1	1	2	1	3	4	2	2	1	1	2	3	4	2	2	3	3	3	1
2	2	2	7	1	2	2	2	60	165	1	22.0386	2	3	2	1	2	Facebook	1	2	Education and literacy, Religion	1	2	3	2	2	2	4	2	2	5	4	2	1	1	2	1	4	2	2	1	1	3	4	2	1	2	3	2	2
2	1	2	0	1	2	2	1	70	163	1	26.3465	2	3	2	1	2	Facebook, Snapchat, Instagram	3	4	Beauty and fashion, food, sports, health, Education and literacy, Religion	2	1	1	1	2	2	2	2	1	3	3	2	2	2	1	2	1	2	2	2	1	1	4	2	1	4	2	2	1
2	2	2	7	1	2	2	1	57	161	1	21.9899	2	3	2	1	2	Instagram	1	5	Beauty and fashion	2	2	1	2	2	2	2	3	1	3	3	1	1	2	2	1	1	3	2	1	3	3	3	2	1	4	4	2	2
2	2	2	2	1	2	2	1	60	165	1	22.0386	2	6	7	1	2	Instagram	1	5	Comedy, Religion	2	3	1	2	2	2	2	3	2	3	3	3	2	3	2	3	2	3	3	1	2	2	3	3	3	2	3	2	1
2	2	2	5	1	2	2	1	70	155	1	29.1363	2	3	2	4	2	Facebook, Instagram	2	4	food, Education and literacy	1	1	2	3	1	1	1	3	1	3	1	5	1	1	1	1	1	1	1	1	3	3	1	2	2	2	3	2	2
2	2	2	12	1	1	2	2	45	162	1	17.1468	3	3	8	3	2	Facebook	1	3	Education and literacy	2	3	1	2	2	2	2	4	2	3	4	3	3	2	2	2	2	2	3	4	2	2	4	3	2	2	2	2	2
2	1	2	2	1	2	2	1	75	168	1	26.5731	1	6	5	1	2	Snapchat	1		others	3	1	1	1	1	1	1	2	1	1	1	1	1	1	1	1	1	2	1	1	4	1	3	1	1	1	1	1	1
2	2	2	6	1	1	2	4	74	176	1	23.8895	2	2	2	1	2	Instagram	1	7	Beauty and fashion, Comedy, Religion, others	2	2	3	3	1	4	4	4	2	4	4	4	4	2	1	3	4	3	3	4	2	3	5	3	4	4	4	5	3
2	1	2	5	1	1	2	1	51	167	1	18.2868	3	3	2	1	2	Facebook, Snapchat, Instagram	3	2	food, Education and literacy, Comedy	2	3	1	1	4	3	2	2	2	4	4	3	1	3	3	3	2	3	3	1	4	3	4	3	3	5	2	5	2
2	2	2	4	1	2	2	3	99	153	1	42.2914	2	6	2	1	2	Facebook, Instagram	2	4	food, sports, health, Education and literacy, Comedy, Religion	1	2	1	1	2	2	2	1	2	2	3	2	1	1	2	3	2	2	1	2	2	3	3	3	2	2	2	2	1
2	2	2	4	1	1	2	2	57	158	1	22.8329	2	6	2	1	2	Facebook, Snapchat, Instagram	3	3	Beauty and fashion, food, sports, health, Education and literacy, Comedy, Religion	1	4	4	2	4	3	1	3	2	1	1	4	3	1	2	1	3	2	1	1	3	1	1	1	3	4	3	1	1
2	2	1	5	1	2	2	1	80	173	1	26.7299	3	2	2	4	2	Instagram	1	5	sports	3	3	3	3	4	3	3	4	3	3	3	3	3	3	3	3	3	3	3	3	3	3	3	3	3	3	3	3	3
2	1	2	5	1	1	2	1	70	165	1	25.7117	1	6	2	1	2	Facebook, Snapchat, Instagram	3	2	Beauty and fashion, food, sports, health, Education and literacy, Comedy, Religion, others	3	3	1	1	2	1	1	2	1	3	2	1	1	1	1	1	1	1	3	1	2	1	2	5	2	1	1	4	3
2	2	2	3	1	2	2	4	55	163	1	20.7008	3	3	2	1	2	Instagram	1	2	Comedy	3	4	3	4	4	4	2	3	4	3	3	1	2	3	4	4	2	4	2	4	4	4	2	3	4	4	3	3	2
2	2	2	2	1	2	2	2	65	157	1	26.3702	3	3	2	1	2	Instagram	1	8	Beauty and fashion, Education and literacy	2	3	2	1	4	4	3	2	2	3	4	4	4	4	5	3	3	4	3	2	2	3	2	4	3	4	3	5	4
2	1	2	5	1	2	2	2	67.8	162	1	25.8345	2	3	4	1	2	Instagram	1	5	Beauty and fashion, Comedy, Religion	3	3	3	3	4	4	2	3	2	3	4	2	3	4	4	4	2	3	3	4	4	4	3	4	4	3	4	3	3
2	1	2	5	1	1	2	1	61	155	1	25.3902	2	2	2	1	2	Facebook	1	3	food, sports, health, Comedy, Religion	3	3	2	3	3	3	3	4	3	3	4	3	3	2	3	4	3	4	4	2	3	3	4	4	2	3	3	3	2
2	2	2	4	1	2	2	2	65	165	1	23.8751	2	3	2	1	2	فلكر	1	5	Beauty and fashion, health, Education and literacy, Religion	2	2	3	2	3	3	2	2	2	3	2	2	2	2	1	1	2	2	1	2	2	2	3	1	2	3	2	2	1
2	2	2	5	1	1	2	1	50	157	1	20.2848	3	2	3	1	2	Instagram	1	8	sports, Comedy	3	1	1	3	3	2	2	4	1	2	2	3	1	4	1	4	2	1	2	1	2	1	3	2	1	3	2	3	2
2	2	1	5	1	2	2	1	75	182	1	22.6422	3	6	2	6	2	TikTok, Instagram	2	7	food, sports, Comedy	2	3	5	5	3	3	4	2	3	4	5	5	5	4	4	5	3	3	4	4	3	3	4	5	3	4	4	3	3
1	2	1	6	1	2	2	1	57	176	1	18.4013	1	6	2	1	2	Instagram	1	1	sports, Education and literacy	2	2	1	1	3	1	1	2	1	2	3	2	1	3	1	1	1	1	2	2	1	1	3	3	3	4	1	3	1
2	1	2	8	1	2	2	2	66	160	1	25.7812	2	6	2	6	2	Snapchat	1		Beauty and fashion, Comedy, Religion	3	5	5	5	4	2	3	3	3	3	5	4	3	2	1	3	2	3	3	2	4	3	4	3	4	4	5	4	2
2	1	2	4	1	2	2	1	66	167	1	23.6652	4	6	1	1	2	Instagram	1	4	Beauty and fashion, health, Education and literacy, Religion	2	3	2	3	3	3	2	2	3	4	4	4	2	3	2	2	1	2	3	1	3	4	2	3	2	3	3	3	3
2	1	2	6	1	2	2	2	55	160	1	21.4844	2	3	2	1	2	Instagram	1	3	Beauty and fashion	1	2	3	3	2	2	2	3	2	3	4	3	2	2	1	1	2	2	2	2	2	2	2	2	2	2	2	3	2
2	2	1	2	1	2	2	3	51	171	1	17.4413	2	1	2	1	2	Instagram	1	5	Comedy	1	3	1	3	3	2	3	3	2	3	4	4	4	2	2	2	2	3	3	1	3	3	3	3	2	3	3	5	3
2	1	1	10	1	1	2	2	115	173	1	38.4243	3	2	2	1	2	Facebook, Instagram	2	7	food, Comedy	3	3	1	5	3	3	4	5	5	3	5	3	3	3	2	3	3	3	4	3	3	4	3	4	3	5	5	4	3
2	2	1	3	1	2	2	2	67.7	177	1	21.6094	2	2	2	1	2	Instagram	1	3	others	3	2	1	5	3	3	1	3	1	4	5	2	2	1	3	1	1	2	2	5	1	1	5	2	1	2	3	5	3
1	2	1	4	2	1	2	1	60	168	1	21.2585	1	6	0	6	2	Twitter (X), Instagram	2	4	Education and literacy, Religion	1	3	1	1	1	1	1	3	1	3	3	1	1	3	3	3	2	3	2	3	2	4	3	2	2	2	2	2	2
2	2	2	9	1	2	2	1	50	157	1	20.2848	3	3	5	3	2	Facebook, Snapchat, Instagram	3	8	Beauty and fashion, health, Education and literacy, Comedy, Religion	2	2	1	1	3	1	2	2	1	3	4	3	2	2	2	2	1	3	3	1	3	3	4	1	1	3	2	3	2
2	2	2	1	1	2	2	1	85	170	1	29.4118	2	6	2	1	2	Instagram	1	5	Beauty and fashion, food, health, Education and literacy, Comedy, Religion, others	2	4	2	2	4	3	3	2	2	4	4	4	3	4	3	4	3	3	3	2	4	4	3	4	3	5	4	4	3
2	1	2	4	1	2	2	2	50	165	1	18.3655	2	3	2	1	2	Instagram	1	5	others	1	3	1	2	3	3	2	2	2	2	3	3	2	2	2	2	2	3	2	3	3	2	3	2	2	2	3	2	3
2	2	2	4	1	1	2	2	80	175	1	26.1224	4	2	2	1	2	Twitter (X), Instagram, others	3	5	Beauty and fashion, food, sports, health, Education and literacy, Comedy, Religion, others	1	1	1	1	5	1	1	1	1	5	1	1	4	1	5	1	2	1	1	4	4	3	5	1	1	3	1	5	1
2	2	2	7	1	1	2	1	64	156	1	26.2985	1	1	8	1	2	Twitter (X)	1	5	Beauty and fashion, food, Comedy, others	3	4	5	5	5	4	5	5	4	5	5	5	4	4	3	5	4	3	3	3	3	3	5	3	3	4	4	5	5
2	2	2	3	1	1	2	1	40	155	1	16.6493	2	3	2	1	2	Instagram	1	5	others	2	2	1	1	2	1	1	3	1	3	1	3	3	1	1	1	1	4	2	3	3	3	5	2	2	3	3	3	1
2	1	1	7	1	2	2	1	70	176	1	22.5981	4	2	8	3	2	Facebook	1	1	sports	2	1	1	1	2	1	1	1	1	2	2	1	1	1	1	1	1	1	1	1	1	1	1	1	1	1	1	1	1
2	2	1	2	1	2	2	2	60	178	1	18.937	4	6	2	1	2	Instagram	1	1	sports, Education and literacy, Religion	4	3	3	2	4	2	3	1	2	4	4	1	1	2	2	2	1	2	1	3	3	4	2	1	2	3	4	2	2
2	1	1	7	1	2	2	1	76	175	1	24.8163	4	2	8	1	2	Facebook	1	3	health	1	1	1	1	1	1	1	1	1	1	1	1	1	1	1	1	1	1	1	2	2	2	1	1	1	1	1	1	1
2	1	2	6	1	1	2	3	55	157	1	22.3133	3	6	2	3	2	Facebook	1	3	food, sports, Religion, others	2	3	4	4	3	2	2	3	2	4	4	2	2	4	4	5	4	4	4	2	2	5	3	4	3	4	2	4	2
1	2	1	4	1	2	1	2	90	184	1	26.5832	2	3	2	1	2	Twitter (X), Instagram	2	5	food, sports, health, Comedy, others	1	2	1	2	3	1	1	1	1	1	1	1	1	1	3	2	1	1	1	2	1	1	3	3	1	1	1	1	2
2	1	1	4	1	2	2	2	110	176	1	35.5114	4	6	2	1	2	Facebook, Snapchat, Instagram	3	5	Education and literacy, Comedy	2	1	2	1	1	2	2	2	1	2	3	2	2	3	1	2	1	2	2	2	4	3	4	4	2	3	2	2	2
2	2	1	1	1	2	1	2	53	174	1	17.5056	4	3	5	3	2	Facebook, Twitter (X), TikTok, Snapchat, Instagram	5	6	food, sports, health, Education and literacy, Comedy, Religion, others	3	2	3	2	3	2	2	1	1	2	1	2	1	2	2	2	1	2	2	2	3	2	1	1	2	5	4	4	3
2	1	2	3	1	1	2	1	56	163	1	21.0772	2	3	3	1	2	Facebook, TikTok, Instagram	3	9	Beauty and fashion, food, Comedy, Religion	3	3	1	1	5	2	3	3	3	3	5	5	3	4	4	3	2	3	5	1	4	4	4	3	3	5	4	5	5
2	1	2	4	1	2	2	2	66	169	1	23.1084	1	6	4	1	2	Snapchat, Instagram	2	2	Beauty and fashion, food, Education and literacy, Comedy, Religion	1	3	1	3	3	3	3	3	1	5	4	4	1	3	3	3	3	2	2	1	2	1	4	2	2	3	2	3	3
2	2	2	6	1	2	2	3	55	160	1	21.4844	2	2	2	3	2	Twitter (X), Snapchat, Instagram	3	6	food, sports, health, Education and literacy, Comedy, Religion	2	3	1	1	3	2	3	3	1	2	5	2	2	3	2	2	1	4	2	3	4	3	4	3	2	4	3	5	1
2	1	2	4	1	2	2	1	60	157	1	24.3418	2	3	2	1	2	Instagram	1	5	food	3	2	1	1	3	2	2	3	2	2	1	1	2	2	3	1	1	3	2	2	1	3	3	1	1	3	3	2	1
2	2	1	4	1	1	2	1	75	185	1	21.9138	2	3	2	3	2	Instagram	1	2	food, sports, Education and literacy, Religion	2	1	1	4	4	2	1	3	2	2	4	2	3	1	1	3	1	3	2	3	1	3	4	2	2	3	2	3	3
2	2	1	6	1	2	2	1	97	180	1	29.9383	2	2	2	3	2	Facebook, TikTok, Snapchat, Instagram	4	4	health, Education and literacy, Comedy, Religion	2	3	5	4	4	4	3	3	3	3	3	4	2	3	2	3	3	3	2	1	1	3	5	3	1	4	3	5	4
2	1	2	4	1	2	2	1	56	156	1	23.0112	2	2	2	1	2	Facebook, Instagram	2	5	Beauty and fashion, health, Education and literacy	3	4	2	3	4	2	2	3	3	4	4	5	4	4	4	4	3	4	3	3	3	3	4	3	2	3	3	4	3
1	2	2	7	1	1	2	4	48	152	1	20.7756	1	6	2	3	2	Snapchat, Instagram	2	4	food, sports, health, Comedy, Religion	2	3	2	3	4	3	2	2	4	3	5	1	3	3	3	4	2	3	3	3	4	3	4	4	2	3	2	3	2
2	2	1	3	1	1	1	1	67	170	1	23.1834	2	6	5	3	2	Facebook, Instagram	2	3	health, Education and literacy, Religion	3	2	1	2	2	3	3	4	2	2	4	2	4	4	1	3	3	2	3	4	3	4	4	3	3	2	1	1	1
2	1	2	5	1	1	2	1	62	165	1	22.7732	2	2	2	6	2	Instagram	1	3	Beauty and fashion, food, sports, health, Education and literacy, Comedy, Religion	4	1	1	1	2	1	1	1	1	1	1	1	1	1	1	1	1	1	1	1	1	1	4	1	1	2	1	3	1
2	2	1	5	1	1	2	2	92	198	1	23.467	4	2	3	3	2	Instagram	1	5	sports, health, Comedy	1	3	1	3	3	3	3	3	2	4	4	1	1	2	1	3	2	3	1	5	3	3	5	3	1	5	1	4	2
1	2	1	5	1	2	2	2	65	173	1	21.7181	2	3	2	6	2	Instagram	1	10	sports, Education and literacy, Religion	1	3	1	5	4	1	1	1	1	1	5	3	1	1	4	1	1	3	1	1	1	1	5	1	1	3	2	2	1
2	2	2	2	1	2	2	3	64	176	1	20.6612	2	6	2	1	2	Facebook, Twitter (X), Instagram	3	4	food, health, Education and literacy, Comedy, Religion	2	3	5	1	2	5	2	4	4	4	2	2	2	3	5	4	2	3	5	3	4	5	4	3	2	4	5	4	2
2	1	2	7	1	1	2	1	48	154	1	20.2395	2	6	2	1	2	Facebook, Instagram	2	3	Education and literacy, Comedy, Religion	2	2	2	3	2	3	3	1	1	2	2	4	1	2	3	3	2	2	3	1	1	2	1	1	1	4	2	4	1
2	2	2	2	2	1	2	2	50	158	1	20.0288	2	3	8	1	2	Instagram	1		others	1	1	1	1	1	1	1	1	1	1	1	1	1	1	1	1	1	1	1	3	1	3	1	1	1	1	3	1	1
2	2	2	8	1	1	2	2	48	162	1	18.2899	2	3	2	1	2	Facebook, Instagram, others	3	1	health, Education and literacy, Religion	2	2	2	2	5	2	1	2	2	5	3	5	1	2	2	2	1	3	2	1	3	2	5	3	2	3	3	3	2
2	2	2	5	1	1	2	1	51	159	1	20.1733	2	3	2	6	2	Instagram, others	2	3	Beauty and fashion, food, sports, health, Education and literacy, Comedy, Religion	1	2	5	1	1	3	2	3	1	4	5	5	2	1	3	2	2	2	3	1	2	3	3	2	2	3	3	2	1
2	1	1	1	1	2	2	1	70	180	1	21.6049	3	3	5	4	2	Instagram	1	5	Comedy	3	4	4	4	3	3	2	5	4	4	4	3	2	3	4	4	2	5	4	3	5	5	5	4	4	4	4	4	4
2	2	1	6	1	2	2	2	65	166	1	23.5883	3	3	4	1	2	Twitter (X), TikTok, Snapchat, Instagram	4	6	sports, Education and literacy, Comedy, Religion	3	5	2	1	4	3	2	3	2	4	5	4	2	3	4	3	3	2	4	1	2	3	2	4	3	3	2	3	3
2	2	1	5	1	2	2	1	65	177	1	20.7476	3	3	8	3	2	Facebook	1	5	Religion	2	3	3	3	2	3	2	3	2	3	3	3	3	3	3	3	3	3	3	3	3	3	3	3	3	3	3	3	3
2	1	2	5	1	1	2	1	51	169	1	17.8565	3	3	2	1	2	Facebook, Snapchat, Instagram	3	2	food	3	3	2	2	3	2	1	3	2	3	4	3	2	2	2	2	1	3	2	1	4	3	4	3	3	5	2	5	3
2	2	2	3	1	2	2	1	70	156	1	28.764	2	3	2	3	2	Facebook, Instagram	2	4	Beauty and fashion, Education and literacy, Comedy	3	3	2	3	3	3	2	3	2	3	2	2	1	2	3	3	2	3	2	3	2	2	3	2	2	3	4	2	1
2	1	2	4	1	2	2	1	75	169	1	26.2596	2	2	2	3	2	Instagram	1	4	Beauty and fashion, sports, Education and literacy, Religion	2	3	2	3	3	3	3	3	3	3	3	3	3	3	3	3	3	3	3	3	3	3	3	3	3	3	3	3	3
2	2	2	3	1	2	1	1	54	157	1	21.9076	3	3	2	1	2	Instagram	1	3	Education and literacy	1	1	1	1	2	1	1	2	1	1	2	2	1	1	1	1	1	1	1	1	1	2	2	1	1	2	1	2	2
2	1	1	2	1	1	2	2	75	180	1	23.1481	2	2	2	3	2	Instagram	1	2	sports	2	3	1	1	3	2	2	1	1	3	4	2	3	2	4	2	2	4	2	2	1	1	4	2	2	1	1	2	2
2	1	1	6	1	1	2	1	73	180	1	22.5309	2	3	2	1	2	Instagram	1	2	health, Comedy	1	2	1	1	4	3	3	1	1	5	3	4	2	2	1	1	1	3	2	1	1	1	5	2	1	2	2	2	2
2	2	2	5	1	2	2	2	70	160	1	27.3437	4	3	2	1	2	Snapchat	1	7	Education and literacy	1	1	2	2	3	2	1	3	1	5	3	5	3	3	1	2	2	2	2	4	4	2	3	3	1	5	4	4	1
2	2	2	2	1	1	2	3	64	176	1	20.6612	2	6	2	1	2	Facebook, Twitter (X), Instagram	3	5	food, health, Education and literacy, Religion	2	3	3	4	2	5	4	4	3	4	2	2	4	3	3	4	2	2	3	2	5	5	4	2	2	4	5	3	3
2	2	1	2	1	2	2	2	78	180	1	24.0741	3	3	4	1	2	Twitter (X), Instagram	2	3	others	2	3	3	3	2	2	5	4	3	3	2	3	3	3	3	1	4	2	3	2	4	3	3	3	3	3	5	3	1
2	2	1	4	1	2	2	1	70	180	1	21.6049	2	3	2	1	2	Twitter (X), Snapchat, Instagram	3	1	others	2	2	4	1	1	1	3	3	1	3	2	1	1	4	4	5	2	3	2	1	2	3	2	3	3	2	2	3	2
2	1	2	0	1	1	2	1	49	154	1	20.6612	2	3	8	3	2	Instagram	1	6	Beauty and fashion, sports, Education and literacy	3	3	1	1	3	4	3	3	2	3	2	4	4	4	4	4	2	4	4	4	4	3	4	3	3	4	4	4	4
2	1	2	7	1	1	2	1	60	160	1	23.4375	3	3	2	1	2	Facebook	1	2	sports	3	3	3	2	4	2	2	3	2	2	1	1	2	1	1	2	2	2	2	2	2	2	4	2	2	4	2	3	4
2	2	2	4	1	1	2	1	53	160	1	20.7031	1	6	8	1	2	Instagram	1	5	Beauty and fashion, Comedy	2	1	3	3	3	2	2	2	2	5	3	2	2	3	3	2	2	3	3	3	3	4	3	3	2	4	2	4	2
2	2	1	2	1	1	1	4	96	183	1	28.6661	4	2	5	6	2	Facebook, Twitter (X), Instagram, others	4	3	health, Education and literacy, Comedy, Religion, others	2	3	3	2	5	2	4	5	2	4	5	4	2	3	5	5	3	5	5	2	4	5	4	5	2	5	3	5	3
2	2	2	3	1	2	2	2	60	153	1	25.6312	3	3	2	1	2	Facebook, Instagram, others	3	4	Beauty and fashion, food, Education and literacy, Comedy	2	2	3	3	3	1	1	3	1	2	1	2	3	1	2	2	2	2	1	3	2	3	4	2	1	2	2	1	1
2	1	2	5	1	1	2	1	59	155	1	24.5578	2	1	2	1	2	Facebook, Twitter (X), Snapchat, Instagram	4	7	Beauty and fashion, health, Education and literacy, Comedy, Religion	1	1	2	1	3	2	1	3	2	2	3	4	3	3	5	2	1	3	2	3	2	3	5	1	1	4	3	3	2
2	1	1	3	1	2	2	1	68	174	1	22.46	3	3	2	1	2	Facebook, Twitter (X), Snapchat, Instagram	4	5	food, health, Education and literacy, Comedy, Religion	3	2	2	1	2	1	1	2	2	2	1	1	2	1	1	2	1	1	2	3	2	2	3	2	2	3	2	1	2
1	2	1	6	1	2	2	1	71	166	1	25.7657	3	3	0	1	2	Snapchat, Instagram	2	2	Beauty and fashion, food, health, Education and literacy, Religion, others	3	2	2	2	2	1	1	4	1	1	2	1	4	1	1	1	2	3	2	2	2	1	4	2	3	1	2	1	1
2	2	2	3	1	2	2	1	65	161	1	25.0762	2	3	4	1	2	Twitter (X), Instagram	2	6	Beauty and fashion, food	2	1	3	1	3	1	1	3	2	4	2	3	4	1	1	1	3	2	4	1	1	3	2	1	1	4	2	3	1
2	1	2	5	1	1	1	1	80	174	1	26.4236	3	6	2	3	2	Instagram	1	3	Beauty and fashion, food, sports, health, Comedy, others	1	2	1	2	1	1	1	1	1	2	2	3	2	1	1	1	1	1	2	1	1	2	1	1	1	4	1	2	1
2	2	1	1	1	2	2	1	57	171	1	19.4932	2	6	2	1	2	Facebook, TikTok, Instagram	3	6	sports, Education and literacy, Comedy, Religion	2	1	1	2	3	2	2	3	1	1	3	2	1	1	1	1	2	2	3	2	1	3	2	3	2	4	2	3	1
2	1	1	10	1	2	2	1	59	179	1	18.4139	1	2	2	1	2	Instagram	1	5	Education and literacy	1	1	2	4	2	1	1	1	1	2	1	3	3	1	1	3	1	2	2	1	1	1	5	2	3	2	1	1	3
2	2	2	6	1	1	2	2	76	176	1	24.5351	2	2	2	1	2	Instagram	1	6	Beauty and fashion, Education and literacy, Comedy, Religion, others	2	2	3	3	1	1	4	3	1	4	4	3	3	2	1	5	3	4	4	3	2	5	5	2	3	5	3	5	4
2	1	2	6	1	2	2	1	55	158	1	22.0317	3	3	2	1	2	Facebook, Twitter (X), Snapchat, Instagram, others	5		Beauty and fashion, food, sports, health, Education and literacy, Comedy, Religion, others	3	3	4	3	2	4	3	4	2	5	5	4	2	4	4	3	2	3	3	1	3	4	2	2	3	4	4	4	3
2	2	2	2	1	2	2	1	53	159	1	20.9644	3	6	2	1	2	Facebook, others	2	2	sports, health, Education and literacy, Comedy, Religion, others	2	3	1	2	3	1	1	1	2	2	1	1	1	2	2	2	1	3	2	1	2	3	4	3	2	1	2	1	1
2	1	2	4	1	2	2	3	72	177	1	22.9819	2	3	2	1	2	Facebook, TikTok, Snapchat, Instagram	4	5	Beauty and fashion, food, sports, health, Comedy, Religion	1	4	2	3	4	2	3	3	2	3	3	4	3	3	2	2	3	2	3	1	3	3	3	5	3	2	3	4	3
2	2	1	7	2	2	2	2	88	183	1	26.2773	2	2	2	3	2	Facebook, Twitter (X), Snapchat, Instagram	4		health	3	2	3	4	4	3	3	3	3	2	3	3	2	3	3	3	3	3	3	3	3	3	3	3	3	3	3	3	3
1	1	2	2	1	2	2	3	54	165	1	19.8347	2	2	2	1	2	Facebook, Snapchat, Instagram	3	6	food, Education and literacy, Comedy, others	2	4	2	2	3	3	3	3	2	4	2	3	3	3	4	3	3	3	3	2	2	2	4	2	2	4	3	4	2
2	2	1	3	1	2	2	2	80	180	1	24.6914	2	6	3	3	2	Facebook, Instagram, others	3	5	food, Education and literacy, others	2	1	3	1	4	1	1	4	3	3	1	5	2	4	1	2	1	2	2	3	1	3	5	2	1	4	5	3	3
2	1	2	2	1	2	2	1	65	162	1	24.7676	2	1	6	1	2	Instagram	1	4	Beauty and fashion, food, sports, health, Education and literacy, Comedy, Religion	4	3	3	2	1	3	1	5	1	5	2	5	1	1	4	2	1	4	4	1	4	2	4	2	2	5	3	4	3
2	2	2	6	1	2	2	1	77	168	1	27.2817	3	2	2	1	2	Twitter (X)	1	2	Education and literacy, Religion, others	1	2	1	3	2	2	1	2	2	1	1	3	1	2	2	3	2	2	2	1	1	2	5	1	2	1	3	2	1
2	1	1	3	1	2	2	1	90	182	1	27.1706	1	6	8	3	2	Instagram	1	1	Education and literacy	1	1	2	1	3	2	1	1	1	2	4	2	1	3	2	2	1	2	2	1	2	3	4	2	1	5	1	3	1
2	2	2	3	1	1	2	2	75	169	1	26.2596	2	6	2	1	2	Facebook, Snapchat, Instagram	3	4	food, health, Education and literacy, Comedy	3	2	2	1	2	2	3	3	2	2	3	3	2	1	1	1	2	3	3	2	3	3	3	2	1	2	2	2	1
2	2	2	3	1	1	2	2	42	158	1	16.8242	1	6	9	1	2	Twitter (X), Instagram	2	2	others	2	2	1	1	2	1	1	4	4	4	5	5	3	3	4	3	3	2	2	2	2	3	5	4	3	5	1	5	5
2	2	2	6	1	1	2	2	66	159	1	26.1066	2	6	2	1	2	Facebook, Instagram	2	2	Beauty and fashion, Education and literacy, Comedy, Religion	3	3	1	4	4	3	4	4	2	2	4	3	2	4	3	5	2	4	4	3	2	3	2	3	4	4	3	5	2
2	1	2	4	1	2	2	1	45	156	1	18.4911	2	3	2	1	2	Facebook, Instagram	2	7	Beauty and fashion, food, Comedy, Religion	2	2	2	2	3	4	3	2	3	3	2	3	2	3	2	3	2	3	2	2	2	2	3	3	2	4	3	3	2
2	2	2	2	1	2	2	1	56	156	1	23.0112	2	3	2	1	2	Instagram	1		Education and literacy	4	3	1	2	4	3	3	2	3	4	4	4	3	3	5	2	3	4	2	3	4	3	2	3	2	4	4	3	3
2	1	2	5	1	1	2	2	55	156	1	22.6003	2	3	2	1	2	Snapchat, Instagram	2	5	Beauty and fashion, food, sports, health, Comedy	2	2	3	3	2	3	3	5	3	3	2	3	3	3	1	4	4	4	3	2	3	4	4	3	2	3	4	3	1
1	1	1	3	1	1	2	4	95	167	1	34.0636	2	1	2	3	2	Facebook, TikTok, Snapchat, Instagram	4	6	food, sports, Education and literacy, Religion	4	3	3	3	3	3	3	3	3	3	3	3	3	3	3	3	3	3	3	3	3	3	3	3	3	3	3	3	3
2	2	2	5	1	1	2	1	65	161	1	25.0762	3	3	2	1	2	Instagram	1	5	Beauty and fashion, food, sports, health, Education and literacy, Comedy, Religion	2	2	1	2	2	1	2	3	1	4	3	3	1	1	3	2	2	2	3	1	1	1	3	2	2	3	2	2	1
2	1	1	3	1	2	2	1	90	182	1	27.1706	1	6	8	3	2	Instagram	1	3	Education and literacy	1	1	2	1	3	2	1	1	1	2	4	4	1	1	2	2	1	2	1	1	3	2	3	2	3	4	2	3	2
2	1	1	10	1	2	2	1	59	179	1	18.4139	2	2	8	1	2	Instagram	1	4	Education and literacy	1	1	1	1	1	1	1	1	1	1	1	1	1	2	2	3	3	3	3	1	1	1	1	1	1	1	1	1	1
2	1	2	4	1	2	2	1	75	170	1	25.9516	2	2	2	3	2	Instagram	1	3	Beauty and fashion, sports, health, Education and literacy, Religion	3	2	3	2	3	2	2	1	2	3	3	2	1	2	2	3	3	3	3	3	2	1	4	2	3	2	3	3	2
2	1	2	5	1	2	2	3	62	165	1	22.7732	2	6	2	3	2	Facebook, Instagram	2	4	Education and literacy, Religion, others	1	1	1	2	2	1	1	1	1	1	1	1	1	1	1	1	1	2	1	1	2	2	1	1	1	2	3	1	2
1	2	1	4	1	2	2	2	72	176	3	23.2438	2	2	8	1	2	Facebook, TikTok, Snapchat, Instagram	4	5	food	3	2	1	1	3	3	3	2	2	2	3	2	2	3	2	2	2	3	3	3	2	2	3	3	2	3	2	2	1
2	1	2	6	1	1	2	4	60	162	1	22.8624	2	6	2	1	2	TikTok, Instagram	2	5	Education and literacy, Comedy, Religion	3	2	1	1	3	3	1	3	1	3	4	2	1	1	4	1	2	2	3	3	3	4	3	4	1	4	3	4	1
2	1	1	6	1	2	2	1	85	177	1	27.1314	3	1	7	1	2	Instagram	1	2	Religion	2	3	1	1	5	3	3	2	3	3	3	1	2	4	2	4	2	4	4	1	4	5	3	3	2	4	4	2	1
2	1	1	3	1	2	2	1	78	178	1	24.6181	4	6	2	3	2	Facebook	1	2	others	1	1	1	1	1	1	1	1	1	1	1	1	1	1	1	1	1	1	1	1	1	1	1	1	1	1	1	1	1
2	2	2	5	1	2	2	2	70	163	1	26.3465	2	6	2	1	2	TikTok, Instagram	2	8	Beauty and fashion, food, sports, health, Education and literacy, Comedy, Religion	2	3	2	3	3	4	2	1	3	4	3	3	3	1	2	3	2	2	3	3	4	2	3	2	3	3	3	3	3
2	2	1	4	1	2	2	1	95	184	1	28.06	4	3	8	3	2	Facebook, Twitter (X), Instagram	3	2	health, Education and literacy, Comedy, Religion	2	2	1	2	3	2	3	2	2	3	4	2	1	2	1	3	2	2	1	4	2	3	3	3	1	4	2	4	2
2	1	1	7	1	2	2	1	85	170	1	29.4118	2	2	5	3	2	Facebook, Snapchat, Instagram	3	5	Education and literacy, Comedy, others	2	3	1	2	3	3	2	2	2	3	3	2	3	2	2	3	3	2	3	2	2	3	3	3	3	3	3	3	3
2	1	2	4	1	2	2	1	45	156	1	18.4911	2	3	2	1	2	Facebook, Instagram	2	7	Beauty and fashion, food, Religion	1	2	2	2	3	3	3	2	3	3	2	3	2	3	3	3	3	2	2	1	2	2	3	3	2	4	3	3	2
1	2	1	3	1	2	2	2	77	178	1	24.3025	2	2	2	1	2	Facebook, TikTok, Snapchat	3	4	food, sports, health	2	2	3	3	3	3	3	3	3	3	3	3	2	2	2	2	2	2	2	2	2	2	2	2	2	2	2	2	2
2	1	2	5	1	1	2	1	59	155	1	24.5578	2	1	2	1	2	Facebook, Twitter (X), Snapchat, Instagram	4	7	health, Education and literacy, Comedy, Religion	1	2	1	1	3	3	2	3	2	3	1	4	3	3	5	2	3	3	2	2	3	3	3	3	3	3	3	3	3
2	1	1	5	1	2	2	1	60	175	1	19.5918	2	1	2	3	2	Facebook, Twitter (X), TikTok, Snapchat, Instagram	5	5	food, sports, health, Education and literacy, Comedy, Religion	1	5	2	3	5	2	1	1	4	4	3	5	3	2	4	1	5	4	2	5	4	1	4	1	2	3	5	1	2
2	1	2	4	1	2	2	1	58	166	1	21.048	2	6	2	1	2	Facebook, Twitter (X), Snapchat, Instagram	4	6	Beauty and fashion, food, health, Education and literacy, Comedy, Religion	3	3	3	3	2	2	1	2	2	4	4	3	2	2	3	4	2	3	2	2	2	4	3	4	2	2	2	2	3
2	2	1	6	1	1	2	1	60	170	1	20.7612	2	6	0	3	2	Facebook, Instagram, others	3	5	food, Comedy, others	1	1	1	1	2	1	1	2	1	3	4	1	1	1	1	1	1	1	1	1	1	1	3	1	1	2	1	1	1
2	2	2	5	1	1	1	2	60	166	1	21.7738	3	3	2	1	2	Instagram	1	3	Beauty and fashion, food, sports, health, Education and literacy, Comedy, Religion	1	2	1	1	3	1	1	2	1	2	1	3	4	1	4	2	1	2	2	4	2	2	4	1	1	3	1	3	2
2	1	2	5	1	1	2	1	100	175	1	32.6531	1	3	0	1	2	Instagram	1	6	Comedy	2	3	1	1	2	2	3	5	3	4	5	2	2	2	2	2	5	5	5	1	3	4	2	3	2	4	4	4	2
2	1	2	9	1	2	2	1	90	169	1	31.5115	1	3	8	1	2	Facebook	1	6	Beauty and fashion, food, sports, Comedy	4	4	4	3	3	3	3	3	3	3	3	3	3	3	3	3	3	4	3	2	5	5	1	5	3	4	4	3	3
2	2	2	3	1	2	2	1	61	167	1	21.8724	2	6	2	6	2	Instagram	1	4	food	3	3	3	3	3	3	3	3	3	3	3	3	3	3	3	3	3	3	3	3	3	3	3	3	3	3	3	3	3
2	2	2	5	1	2	2	1	50	168	1	17.7154	2	3	2	3	2	Facebook, Instagram	2	3	food, Comedy, Religion	3	3	1	2	3	2	2	3	2	3	4	4	2	3	3	3	3	3	3	2	3	4	2	4	2	2	3	3	2
2	2	2	2	1	2	1	1	65	155	1	27.0552	2	3	2	3	2	Instagram	1	3	Education and literacy, Comedy	2	2	3	2	4	4	3	3	2	3	5	3	1	5	5	4	2	4	4	1	4	3	3	4	3	5	2	5	2
2	2	2	4	1	2	2	2	60	166	1	21.7738	2	2	2	1	2	Instagram	1	2	Beauty and fashion, food, Education and literacy, Comedy, Religion	3	3	2	2	3	2	2	2	1	3	4	3	3	3	4	4	2	2	2	2	2	2	1	2	2	3	3	3	3
2	1	2	5	1	1	2	2	68	154	1	28.6726	3	3	2	1	2	Facebook	1	4	Comedy, Religion	2	2	2	1	3	3	2	2	2	3	4	3	2	2	3	3	3	3	3	3	3	3	3	3	3	3	3	3	3
2	2	2	5	1	1	2	1	65	162	1	24.7676	3	6	2	3	2	Instagram	1	4	Education and literacy	1	2	3	1	2	1	1	1	1	2	2	1	1	1	1	1	1	2	2	1	1	2	2	2	1	3	2	4	3
2	2	2	3	1	1	2	3	57	167	1	20.4382	2	6	2	1	2	TikTok	1	4	Education and literacy	2	3	3	2	3	3	3	3	3	3	3	4	4	3	3	3	3	3	3	2	2	2	4	3	3	3	3	4	3
2	1	2	4	1	2	2	1	48	155	1	19.9792	3	2	2	1	2	Facebook, Instagram	2	5	Beauty and fashion, food, Religion	2	2	2	5	3	2	3	2	2	3	2	3	2	2	3	3	2	3	3	2	3	3	4	2	2	3	2	3	3
2	2	2	6	1	1	2	2	68	164	1	25.2826	2	6	2	1	2	Instagram	1	8	Beauty and fashion, Comedy, Religion	3	3	1	5	5	2	5	5	3	4	4	2	5	4	5	4	4	5	3	5	4	4	5	3	2	4	5	3	2
2	2	2	2	2	2	2	1	74	158	1	29.6427	2	3	8	1	2	Instagram	1	3	health, Education and literacy, Comedy, Religion	2	3	2	1	4	2	3	4	3	2	1	2	3	2	3	3	3	3	4	3	3	3	1	3	3	2	5	5	2
2	2	2	2	1	2	2	2	62	162	1	23.6244	2	3	2	1	2	Instagram	1	3	Education and literacy, Comedy, Religion	2	3	1	3	2	1	2	1	2	3	4	2	1	3	1	3	1	3	1	1	4	4	5	2	2	5	4	5	1
2	1	2	5	1	2	2	2	56	158	1	22.4323	2	6	2	1	2	Instagram	1	6	Beauty and fashion, food, health, Education and literacy, Religion	2	2	1	3	3	3	3	3	2	3	2	5	1	2	4	3	3	4	4	2	4	3	4	3	3	4	3	4	3
2	1	1	7	1	1	2	2	75	174	1	24.7721	3	6	5	1	2	Facebook	1	3	others	2	2	2	3	4	2	2	2	3	4	2	3	4	4	2	3	2	5	3	4	3	2	4	3	3	4	2	3	2
1	2	2	4	1	2	2	2	56	150	1	24.8889	4	6	2	3	2	Facebook, Instagram	2	4	health, Education and literacy, others	2	3	1	3	4	2	3	3	1	2	3	2	1	2	1	2	3	4	3	1	2	4	4	2	2	5	3	3	1
2	2	2	2	1	2	2	3	73	162	1	27.8159	2	3	2	1	2	Twitter (X), TikTok, Snapchat, Instagram	4	4	Beauty and fashion, food, sports, Comedy	2	3	3	4	3	3	2	3	3	4	4	3	3	3	2	3	3	3	3	2	3	3	4	4	2	3	3	4	2
2	2	2	3	1	1	2	1	68	164	1	25.2826	1	3	2	1	2	Instagram	1	8	Beauty and fashion	2	2	1	3	3	2	1	3	1	2	3	4	2	4	2	4	2	4	2	3	3	3	4	2	2	4	3	4	4
2	2	2	5	1	2	2	1	70	167	1	25.0995	4	3	8	1	2	Facebook	1	1	food, Education and literacy, Religion	1	2	2	1	3	2	2	2	2	3	2	2	2	2	1	2	1	1	2	2	2	2	2	2	2	2	2	2	1
2	1	1	4	1	2	2	1	65	190	1	18.0055	2	2	4	3	2	Instagram	1	5	others	1	2	1	1	3	3	2	2	2	1	1	3	3	2	1	1	1	2	1	4	2	3	3	1	3	2	2	2	1
2	1	2	4	1	1	2	1	64	165	1	23.5078	2	3	2	3	2	Facebook, Twitter (X), Snapchat, Instagram	4	5	Beauty and fashion, food, sports, health, Education and literacy, Comedy, Religion	1	1	2	2	3	2	3	3	1	1	2	1	1	2	2	2	5	1	3	4	3	5	1	1	1	4	4	3	1
2	2	2	3	1	2	2	3	65	160	1	25.3906	3	3	2	4	2	Snapchat, Instagram	2	8	food, sports, Education and literacy, Comedy, others	3	3	1	2	3	4	2	2	3	4	3	2	2	3	3	4	3	3	4	2	4	3	4	4	2	3	5	4	3
2	2	2	4	1	2	2	1	48	152	1	20.7756	2	3	8	1	2	Instagram	1	6	sports	2	1	1	1	1	1	1	1	1	2	2	1	1	1	3	1	1	1	2	1	1	1	4	1	1	4	3	4	1
2	2	2	6	1	2	2	1	60	166	1	21.7738	3	2	3	1	2	Instagram	1	5	others	4	5	4	5	5	5	5	5	3	5	2	4	3	3	4	5	5	5	5	5	2	3	4	4	4	5	5	5	5
2	2	1	3	1	2	2	3	55	176	1	17.7557	3	6	0	1	2	Facebook, Snapchat, Instagram	3	6	Education and literacy, Comedy	2	2	1	1	1	1	2	4	1	1	5	1	1	1	5	2	1	1	3	3	1	1	3	4	2	5	1	5	1
2	2	2	3	1	1	2	1	65	165	1	23.8751	2	2	2	3	2	Facebook, Twitter (X), TikTok, Snapchat, Instagram	5	4	sports, health, Education and literacy, others	2	2	1	5	2	2	3	5	2	5	4	1	3	3	3	2	3	4	4	2	4	5	3	3	2	4	4	5	1
2	2	2	5	1	1	2	2	58	167	1	20.7967	2	3	2	1	2	Facebook, Twitter (X), TikTok, Snapchat, Instagram	5	1	Beauty and fashion, food, health, Education and literacy, Religion	2	2	2	2	2	2	2	2	2	2	2	2	2	2	2	2	2	2	2	2	2	2	2	2	2	2	2	2	2
2	2	1	3	1	2	2	1	70	179	1	21.847	2	1	2	6	2	Snapchat, Instagram	2	8	sports, Comedy	2	2	2	3	4	3	3	4	2	4	5	4	1	2	2	2	2	3	3	1	2	2	4	4	4	4	3	4	4
2	2	2	7	2	1	2	4	75	163	1	28.2284	2	2	5	1	2	Facebook, Twitter (X), TikTok, Snapchat, Instagram	5		Beauty and fashion, Comedy	1	5	1	1	5	5	2	4	3	5	5	4	5	2	4	3	1	3	5	5	5	5	5	5	1	1	2	1	5
2	2	2	4	1	2	2	1	50	164	1	18.5901	4	3	4	1	2	Facebook, TikTok, Snapchat, Instagram	4	5	Beauty and fashion, Comedy	2	3	1	3	3	2	2	3	3	2	4	3	2	2	2	4	1	2	4	2	3	4	2	3	3	3	3	4	2
2	1	2	5	1	2	2	2	70	157	1	28.3987	3	1	2	1	2	Facebook, Twitter (X), Snapchat, Instagram	4	4	Beauty and fashion, Education and literacy, Religion	1	3	1	2	1	2	1	4	1	4	5	1	3	3	2	3	2	3	3	5	2	3	4	2	2	2	3	3	1
2	1	2	4	1	2	2	1	75	157	1	30.4272	2	3	2	1	2	Instagram	1	3	health, Comedy, Religion	1	3	1	1	3	1	1	1	1	2	3	3	2	3	1	1	1	1	1	1	1	2	5	2	1	3	2	3	1
2	2	2	3	1	2	2	2	53	150	1	23.5556	2	6	2	3	2	Instagram	1	5	Beauty and fashion, food, sports, health	1	1	1	2	2	1	2	3	2	1	2	1	1	2	2	2	2	3	2	2	3	3	4	3	3	3	1	2	2
2	2	2	3	1	2	2	1	65	164	1	24.1672	4	6	8	1	2	Facebook, Twitter (X), Snapchat, Instagram	4	6	food, sports, health, Education and literacy, Religion	2	1	1	4	3	3	3	4	2	4	4	2	2	3	3	2	2	4	5	2	3	3	3	3	3	4	4	3	1
2	2	2	3	1	2	2	1	52	157	1	21.0962	2	2	2	1	2	Facebook, Twitter (X), TikTok, Snapchat, Instagram	5	6	Beauty and fashion, food, sports, Education and literacy, Comedy	3	4	1	2	5	3	3	3	2	4	4	4	2	2	3	4	2	4	3	3	3	4	3	3	2	4	3	3	3
2	1	1	4	1	2	2	1	65	185	1	18.992	2	2	2	1	2	Facebook, Snapchat	2	2	sports, Education and literacy, Religion	2	2	1	3	1	3	1	2	2	4	2	1	3	1	1	2	3	2	1	3	2	3	2	1	3	4	2	4	3
2	2	2	2	1	1	2	1	60	155	1	24.974	2	3	2	1	2	Instagram, others	2	10	Beauty and fashion, food, Education and literacy, Comedy, others	3	3	1	3	4	3	3	2	4	4	4	2	2	2	3	2	3	4	3	2	4	4	3	4	3	4	5	3	2
2	1	2	7	1	2	2	2	60	165	1	22.0386	2	1	4	1	2	Instagram	1	6	Beauty and fashion, food, Education and literacy, Comedy, Religion	3	2	1	2	3	3	3	3	4	1	2	4	2	2	3	2	2	4	1	4	5	2	3	3	3	3	3	3	4
2	1	2	5	1	2	2	1	150	155	1	62.435	1	3	8	4	2	Facebook, Instagram	2	5	Education and literacy, Comedy	3	4	2	1	3	3	2	3	3	3	3	3	3	3	3	3	3	3	3	3	4	4	3	3	3	4	3	3	2
2	2	2	0	1	2	2	4	60	168	1	21.2585	3	6	2	1	2	Twitter (X), Snapchat, Instagram	3	4	Beauty and fashion, sports	1	2	2	1	4	4	3	3	3	4	2	4	2	5	3	5	3	4	3	1	2	4	5	2	2	5	3	5	1
2	2	2	4	1	2	2	2	49	164	1	18.2183	3	6	2	3	2	Instagram	1	2	food, Education and literacy, Religion	2	2	2	3	2	1	1	3	1	2	1	1	1	1	2	1	1	2	3	3	2	3	4	2	2	3	2	3	1
2	2	2	5	1	2	2	1	70	155	1	29.1363	2	3	2	4	2	Facebook, Snapchat, Instagram	3	5	Beauty and fashion, food, Education and literacy, Comedy	1	1	1	1	3	1	2	3	1	1	1	1	2	2	2	3	3	3	2	2	3	3	3	3	3	2	3	3	3
2	1	1	5	1	2	2	1	70	171	1	23.939	2	2	2	1	2	Instagram	1	4	sports, health, Religion	3	2	3	4	3	2	1	3	1	1	3	2	1	3	2	3	2	3	2	4	4	2	3	1	2	4	4	3	4
2	2	2	3	1	1	2	3	75	170	1	25.9516	3	3	2	1	2	others	1	1	Beauty and fashion, food, sports, health, Education and literacy, Religion	3	2	1	3	2	1	3	3	2	3	4	3	1	1	1	2	2	2	4	3	2	4	1	3	2	3	2	2	1
1	2	2	4	1	1	2	4	65	161	1	25.0762	2	6	4	1	2	Twitter (X), TikTok, Instagram	3	4	Beauty and fashion, food, sports, health, Education and literacy, Comedy, Religion	2	2	2	5	3	3	2	2	4	2	2	4	2	3	3	4	2	3	2	1	3	4	3	3	3	5	3	5	3
2	2	2	4	1	2	2	2	48	160	1	18.75	2	3	2	1	2	Instagram	1	6	Beauty and fashion, food, Education and literacy	2	2	1	3	3	3	2	4	1	3	2	3	4	3	2	1	1	3	3	1	4	4	4	3	2	2	1	4	1
2	2	2	3	1	2	2	1	70	164	1	26.0262	2	3	2	1	2	Snapchat, Instagram	2	2	Beauty and fashion, food, Comedy	1	2	1	1	2	1	1	1	1	1	1	3	1	1	1	1	1	1	2	1	3	2	3	1	2	2	2	1	1
2	2	2	4	1	1	2	2	94	159	1	37.1821	2	6	4	1	1	1 استخدمها	1	0	Beauty and fashion, food, sports, health, Education and literacy, Comedy, Religion	3	4	3	3	5	3	4	4	5	4	5	5	4	4	4	4	4	5	5	3	4	5	2	4	3	3	4	3	5
2	2	2	6	1	2	2	1	57	160	1	22.2656	2	3	1	1	2	Facebook, Snapchat, Instagram	3	4	Beauty and fashion, food, sports, health, Education and literacy, Comedy, Religion	3	2	1	1	5	5	3	3	2	5	1	4	1	2	5	4	2	3	1	1	2	4	3	5	5	5	5	5	5
2	2	2	5	1	1	1	2	70	165	1	25.7117	2	3	2	1	2	Snapchat	1		Beauty and fashion, food, Comedy	3	3	2	3	4	4	3	3	3	3	3	3	3	4	1	5	3	4	4	2	3	5	3	3	3	5	3	5	1
2	1	2	8	1	1	2	1	72	165	1	26.4463	3	3	2	1	2	Facebook, Twitter (X), TikTok, Snapchat, Instagram	5	2	Beauty and fashion, food, sports, health, Education and literacy, Comedy, Religion, others	1	2	1	1	2	1	1	2	1	1	1	2	3	1	2	2	2	2	1	2	2	1	2	1	1	2	1	2	1
2	2	2	3	1	2	2	2	68	156	1	27.9421	3	3	2	1	2	Twitter (X), TikTok, Snapchat, Instagram	4	6	Beauty and fashion, health, Education and literacy, Religion	3	1	2	4	2	3	3	3	1	2	5	5	3	3	3	3	2	3	3	3	4	5	3	4	2	4	4	3	2
2	1	2	5	1	1	2	1	70	165	1	25.7117	2	3	8	1	2	Twitter (X), Instagram	2	5	Beauty and fashion, food, Education and literacy, Religion	3	3	3	3	3	3	3	3	3	3	3	4	2	2	4	1	1	2	2	1	2	2	4	2	2	3	1	4	2
2	1	1	3	1	2	2	1	64	173	1	21.3839	3	2	2	3	2	Facebook	1		others	1	1	1	2	3	2	2	2	2	2	2	1	1	2	1	2	2	2	1	1	2	2	4	2	2	3	2	2	1
2	1	1	5	1	2	2	2	83	171	1	28.3848	2	2	2	3	2	TikTok, Snapchat, Instagram	3	7	sports, Comedy, Religion	1	2	1	3	3	1	3	3	1	2	2	2	2	2	3	3	1	3	2	3	2	3	3	2	2	2	2	2	2
2	1	2	5	1	2	2	1	70	170	1	24.2215	2	2	2	3	2	Instagram	1	5	Religion	1	5	1	2	3	2	3	5	2	2	5	5	3	2	2	4	2	1	2	2	2	2	2	2	2	2	2	3	2
2	1	2	10	1	2	2	1	54	165	1	19.8347	1	3	2	1	2	Instagram	1	4	Comedy	2	3	3	2	3	2	2	2	2	2	2	2	2	2	3	3	3	3	3	3	3	3	4	2	2	2	2	2	2
2	1	2	8	1	2	2	2	43	155	1	17.898	3	3	5	1	2	Facebook, Instagram	2	3	Religion	1	2	1	3	4	2	2	3	3	4	3	4	2	3	4	3	2	2	2	1	4	5	3	2	1	3	5	4	2
2	1	2	6	1	2	2	1	52	158	1	20.83	2	2	2	1	2	Facebook, Snapchat, Instagram	3	10	food, Comedy, Religion	3	1	1	1	3	2	3	3	2	3	2	2	4	3	3	4	2	4	4	4	4	4	2	1	1	4	3	4	4
2	2	2	4	1	1	2	2	56	163	1	21.0772	2	6	5	3	2	Facebook, Twitter (X), Snapchat, Instagram	4	2	food, health, Education and literacy, Comedy, Religion	1	3	2	3	3	3	2	3	2	3	1	3	2	1	1	1	2	3	2	1	3	3	4	1	1	3	3	2	1
2	2	1	4	1	1	2	1	82	181	1	25.0298	2	6	5	1	2	Facebook, Snapchat, Instagram	3	4	sports, Education and literacy, Comedy, others	2	2	1	3	3	2	3	3	3	5	5	2	2	3	2	4	2	4	3	2	3	4	5	3	2	3	4	4	3
2	1	2	5	1	2	2	2	50	167	1	17.9282	2	3	4	1	2	Facebook, Instagram	2	10	Comedy	2	3	2	2	3	3	2	2	3	4	2	3	3	4	3	3	3	2	3	2	2	3	3	1	2	2	3	4	4
2	1	2	6	1	2	2	1	65	170	1	22.4913	1	6	2	1	2	Instagram	1	3	Beauty and fashion, sports, Education and literacy, Religion	2	3	1	4	5	4	3	2	1	3	5	4	3	3	4	4	4	2	4	3	3	2	4	2	3	2	3	4	3
2	1	2	8	1	2	2	1	75	166	1	27.2173	1	2	4	1	2	Instagram	1	4	Beauty and fashion	3	3	2	5	4	3	3	4	4	4	4	3	3	3	3	2	3	3	4	3	4	4	1	2	2	4	3	5	4
2	2	2	6	1	1	2	2	50	160	1	19.5312	2	1	8	3	2	Instagram	1	7	Beauty and fashion	2	1	2	3	3	2	3	3	1	2	2	3	2	2	2	3	3	3	3	2	2	3	3	2	2	3	2	2	3
2	1	2	3	1	2	2	1	89	169	1	31.1614	1	6	2	1	2	Instagram	1	5	Beauty and fashion	2	3	4	3	3	3	2	3	1	3	3	4	1	4	2	3	3	3	3	3	4	4	3	4	3	4	3	3	2
2	2	2	4	1	2	2	1	53	164	1	19.7055	2	2	2	1	2	Facebook, Snapchat, Instagram	3	3	health, Comedy, Religion, others	2	3	2	1	3	1	1	3	2	4	2	2	1	2	2	1	2	2	1	2	3	2	4	1	1	3	2	1	1
2	2	2	6	1	1	2	1	70	160	1	27.3437	4	3	1	1	2	Twitter (X), Instagram	2	5	food, sports, health, Comedy, Religion	2	2	2	3	2	2	2	4	1	4	4	3	2	4	2	3	1	4	3	1	4	4	3	2	1	2	1	1	4
2	2	2	3	1	2	2	2	68	166	1	24.677	2	3	9	1	2	TikTok, Snapchat, Instagram	3	5	Education and literacy, Comedy, Religion, others	3	2	1	4	3	3	2	2	3	3	4	3	3	3	5	3	2	4	3	2	4	4	2	3	3	3	4	4	2
2	2	1	5	1	2	1	1	102	103	1	96.1448	2	3	0	6	2	Snapchat, Instagram	2	4	Education and literacy, Comedy, Religion	2	2	1	1	3	1	1	3	2	2	1	2	2	3	1	4	2	1	1	3	2	4	4	4	2	2	3	2	3
2	1	2	4	1	2	2	1	58	163	1	21.83	2	3	4	1	2	Snapchat	1	3	Religion	2	2	2	2	2	2	2	3	2	2	2	3	2	2	2	2	2	3	2	2	3	2	3	2	2	2	3	2	2
2	1	1	1	1	2	2	1	53	165	1	19.4674	2	2	2	4	2	Facebook, Instagram	2	6	sports	1	1	1	2	1	1	2	3	1	2	2	1	1	1	1	1	2	1	1	1	2	3	3	2	1	1	1	1	1
2	1	2	3	1	2	2	1	50	150	1	22.2222	3	3	2	1	2	Snapchat, Instagram	2	1	Beauty and fashion, food, sports, health, Education and literacy, Comedy, Religion	2	3	3	3	2	2	3	4	3	4	4	4	3	4	2	3	5	4	3	4	3	3	4	3	3	4	3	4	4
2	1	2	9	1	2	2	1	48	150	1	21.3333	3	2	2	3	2	Snapchat, Instagram, others	3		Religion	2	2	1	4	3	1	4	4	1	4	2	4	3	3	3	4	2	4	4	4	2	4	3	2	2	3	5	4	2
2	1	1	5	1	1	1	1	66	165	1	24.2424	2	6	4	6	2	Facebook	1	3	health	3	3	2	4	3	3	1	2	4	5	3	2	3	5	5	2	3	2	5	1	4	5	2	5	2	2	5	3	2
2	1	2	2	1	1	2	1	45	160	1	17.5781	3	2	2	1	2	Twitter (X), Snapchat, Instagram	3	10	Beauty and fashion, food, Comedy	3	2	1	2	2	2	2	3	1	3	3	2	1	2	3	1	1	2	3	1	3	3	1	3	1	2	2	1	1
2	1	2	6	1	2	2	1	75	163	1	28.2284	3	2	2	1	2	Twitter (X), Instagram, others	3	5	Comedy, others	2	3	1	3	2	1	1	3	2	3	3	3	2	1	4	2	3	2	3	4	2	2	2	3	2	3	1	3	3
2	2	2	5	1	2	2	2	63	156	1	25.8876	2	6	1	1	2	Facebook, Instagram	2	4	Beauty and fashion, Comedy, Religion	4	3	2	3	3	3	3	4	3	3	3	4	3	3	2	1	1	2	3	3	2	3	2	2	3	4	3	3	1
2	1	2	4	1	2	2	1	45	153	1	19.2234	2	6	0	1	2	Facebook, Snapchat, Instagram	3	5	food, Comedy	2	3	3	3	4	3	3	3	2	4	2	3	2	2	4	2	3	4	3	3	2	3	4	4	3	3	3	2	3
2	1	2	3	1	2	2	1	50	163	1	18.8189	3	2	2	1	2	Instagram	1	5	Beauty and fashion, food, health, Religion	2	2	1	3	3	3	2	2	1	4	3	3	1	3	3	3	3	4	2	1	3	3	4	3	2	4	3	3	3
2	1	2	3	1	1	2	1	55	160	1	21.4844	2	2	2	6	2	Instagram	1	5	others	4	3	2	4	3	3	3	4	2	3	3	4	2	2	3	3	3	3	3	4	3	3	4	4	3	4	4	3	3
2	1	2	4	1	2	2	1	58	156	1	23.833	3	2	2	1	2	Snapchat, Instagram, others	3	2	Beauty and fashion, food, sports, health, Education and literacy, Comedy, Religion	3	3	1	4	3	2	2	4	3	4	3	3	2	1	2	2	3	5	4	3	1	3	2	2	2	4	3	2	2
2	2	2	9	1	2	2	4	65	165	1	23.8751	2	2	2	1	2	Snapchat, Instagram	2		Beauty and fashion, food, Comedy, Religion	3	3	1	2	2	4	2	4	1	5	3	2	3	2	2	3	2	5	4	3	5	4	3	3	3	4	5	4	1
2	1	1	11	1	1	2	1	80	178	1	25.2493	4	3	4	6	2	Facebook, Twitter (X), Snapchat, Instagram	4	6	sports, Education and literacy	2	3	1	3	3	3	2	1	1	1	4	4	3	3	3	3	2	2	2	2	3	3	5	5	4	4	2	2	1
2	1	2	6	1	2	2	1	75	163	1	28.2284	3	2	2	1	2	Twitter (X), Instagram, others	3	5	sports, Education and literacy, Comedy, others	1	3	1	2	3	2	2	3	2	2	3	2	3	1	4	2	2	1	2	3	2	2	2	2	2	3	1	2	2
1	1	2	1	1	2	2	3	67	172	1	22.6474	3	3	2	1	2	Instagram	1	4	food	1	1	1	4	4	4	4	1	1	1	3	2	2	3	2	2	5	3	4	1	3	4	1	3	2	4	5	4	2
2	2	2	3	1	2	2	1	80	167	1	28.6851	2	2	2	1	2	Facebook, Snapchat, Instagram	3	5	Beauty and fashion, health, Education and literacy	2	1	1	1	1	1	1	1	1	1	1	4	4	3	1	1	1	1	5	1	4	4	5	1	1	3	3	4	4
2	1	2	4	1	1	2	2	64	167	1	22.9481	3	3	2	1	2	Facebook, Snapchat, Instagram	3	5	sports, health, Education and literacy, Religion	3	5	1	1	5	3	3	3	1	3	1	3	3	3	4	3	2	3	3	2	4	3	3	3	3	4	3	4	2
2	1	1	12	1	2	2	1	85	180	1	26.2346	4	2	4	6	2	Facebook, Twitter (X), Instagram	3	3	sports, health, Education and literacy, Religion	3	3	2	3	4	3	3	3	3	5	3	4	3	4	3	3	2	3	3	2	2	2	4	3	3	4	4	3	4
2	2	2	4	1	2	1	1	70	163	1	26.3465	2	6	2	1	2	Snapchat, Instagram	2	2	Beauty and fashion, Education and literacy, Religion	2	3	1	2	2	3	2	2	2	4	4	5	4	4	3	1	1	4	3	3	2	1	4	5	1	2	1	2	1
2	2	2	2	1	2	2	2	48	159	1	18.9866	2	3	9	1	2	Instagram	1	6	food, Comedy, others	3	4	3	1	4	2	1	1	3	3	1	1	1	3	1	3	2	1	4	1	4	1	3	3	3	4	3	3	1
2	2	1	4	1	2	2	2	63	173	1	21.0498	3	1	2	1	2	TikTok, Snapchat, Instagram	3	2	others	2	3	1	3	4	4	3	4	1	4	3	4	3	1	2	3	2	2	3	2	2	3	3	3	3	4	2	4	3
2	2	1	3	1	1	1	2	87	175	1	28.4082	4	6	4	1	2	Facebook, Snapchat, Instagram	3	6	others	1	1	1	1	1	1	1	1	1	1	1	1	1	1	1	1	1	4	2	4	4	5	5	2	5	5	4	3	1
2	2	2	3	2	1	2	3	87	167	1	31.1951	2	3	4	4	2	TikTok, Snapchat, Instagram	3	9	Beauty and fashion, food, Comedy, Religion	3	2	1	3	3	2	4	3	3	2	4	2	4	2	4	2	2	3	3	2	3	4	3	3	3	4	4	4	2
2	1	2	6	1	2	2	1	50	164	1	18.5901	2	3	2	1	2	TikTok, Snapchat, Instagram	3	5	Religion, others	3	4	4	3	4	3	3	4	2	5	3	5	3	3	3	4	3	5	4	3	3	3	2	5	3	5	4	4	3
2	1	1	3	1	2	2	1	78	179	1	24.3438	1	6	2	6	2	Facebook, Instagram	2	7	sports, Education and literacy, Religion	1	4	3	1	2	1	1	2	3	3	1	1	1	4	1	1	1	2	4	1	2	1	4	1	1	3	2	3	4
2	1	2	4	1	2	2	1	60	178	1	18.937	3	3	2	1	2	Instagram	1		Comedy	3	2	1	2	1	1	2	3	1	4	4	2	1	3	3	3	4	3	2	1	4	3	4	3	2	2	2	1	2
2	2	2	3	1	2	2	1	50	157	1	20.2848	2	3	4	1	2	Snapchat, Instagram	2	10	Beauty and fashion, food, health, Comedy, Religion	2	2	2	3	3	3	3	2	2	2	3	2	2	2	1	3	1	3	3	3	2	3	2	3	2	3	3	3	2
2	2	2	2	1	1	2	3	54	157	1	21.9076	2	6	2	1	2	Facebook, Twitter (X), Instagram	3	2	Beauty and fashion, health, Education and literacy, Religion	2	1	1	1	3	2	1	3	1	2	5	3	2	3	3	4	2	4	3	3	2	4	2	5	3	5	2	5	3
2	2	2	5	1	2	2	2	75	166	1	27.2173	3	6	1	1	2	Facebook, TikTok, Snapchat, Instagram	4	3	Beauty and fashion, Education and literacy	3	4	3	4	4	4	2	2	3	3	3	3	2	4	3	4	2	2	4	5	3	4	2	3	1	4	2	3	2
2	2	2	2	1	1	2	3	54	157	1	21.9076	2	6	2	1	2	Facebook, Twitter (X), Instagram	3	2	Beauty and fashion, health, Education and literacy, Religion	2	1	1	1	2	3	2	3	1	3	5	3	2	2	2	5	3	4	3	3	2	4	2	4	2	5	3	5	1
2	2	2	2	1	1	2	1	50	160	1	19.5312	2	6	4	1	2	Instagram	1	7	Education and literacy, Religion	2	3	3	2	2	3	3	3	1	3	4	3	2	3	1	3	3	2	3	3	3	3	2	3	2	4	3	5	2
2	2	1	4	1	1	2	1	80	170	1	27.6817	2	2	4	1	2	Facebook, Instagram	2	4	Religion, others	2	3	3	3	3	3	3	3	3	3	3	3	3	3	3	3	3	3	3	3	3	3	3	3	3	3	3	3	3
1	2	1	5	1	2	1	4	65	175	1	21.2245	3	2	4	1	2	Instagram	1	5	sports	5	5	5	5	5	5	5	5	5	5	5	5	3	3	3	3	3	3	3	3	3	3	3	3	3	3	3	3	3
2	2	2	3	1	1	2	2	60	165	1	22.0386	4	6	2	1	2	Facebook, others	2	2	Beauty and fashion, food, sports, health, Education and literacy, Comedy, Religion, others	4	4	1	1	3	1	2	3	2	3	4	4	2	3	2	2	2	1	3	1	3	2	2	5	2	5	2	3	1
2	2	1	4	1	2	2	1	55	179	1	17.1655	4	3	4	1	2	Instagram	1	3	sports, Religion	1	2	1	4	2	2	2	3	1	2	3	2	1	3	3	3	3	3	2	2	3	3	3	2	2	4	3	3	1
2	2	1	8	1	1	2	1	65	177	1	20.7476	3	2	4	3	2	Twitter (X), Instagram	2	3	sports, Education and literacy, Comedy, others	2	2	1	3	4	3	4	3	2	4	5	2	2	3	4	4	3	3	3	1	4	4	2	4	2	2	4	3	1
2	2	2	4	1	1	2	1	78	175	1	25.4694	2	6	2	6	2	Snapchat, Instagram	2	8	Beauty and fashion, food, sports, health, Education and literacy, Comedy, Religion	1	5	5	5	5	4	1	4	1	3	1	5	1	1	5	3	1	3	4	1	2	4	5	1	1	5	1	5	4
2	2	2	5	1	2	2	1	75	155	1	31.2175	2	3	2	4	2	Facebook, Snapchat, Instagram	3	3	Beauty and fashion, food, health	2	3	1	1	2	3	2	3	1	3	3	3	2	2	2	2	2	4	4	4	2	5	3	3	2	3	3	3	3
1	2	2	5	1	1	2	1	70	168	1	24.8016	1	6	2	3	2	Instagram	1	2	food, Education and literacy, Comedy, Religion	2	1	1	3	2	2	1	2	1	3	1	2	1	1	2	2	1	3	1	1	2	2	4	2	2	3	3	3	4
2	2	2	6	1	1	2	1	52	158	1	20.83	3	3	4	1	2	Instagram	1	10	Beauty and fashion, food	4	5	4	4	4	4	2	2	3	3	4	3	2	2	3	2	2	2	2	5	3	1	3	5	5	5	3	1	1
2	1	2	6	1	2	2	1	41	163	1	15.4315	2	6	2	1	2	Instagram	1		Beauty and fashion	1	3	1	4	5	5	3	5	5	4	5	4	4	3	4	3	3	4	4	3	4	3	4	3	3	5	4	3	1
2	2	2	2	2	1	2	2	55	161	1	21.2183	3	3	2	3	2	Instagram	1	1	Beauty and fashion, health, Education and literacy, Religion	3	3	4	4	3	5	4	3	1	5	2	2	2	3	4	3	3	3	2	2	2	4	4	3	2	5	4	3	3
2	2	1	2	1	1	1	1	78	178	1	24.6181	4	6	7	6	2	Facebook, TikTok, Snapchat, Instagram	4	3	Beauty and fashion, food, sports, health, Comedy	3	3	3	3	3	3	4	4	4	4	3	5	4	4	3	3	4	2	3	4	4	4	4	4	4	4	4	4	4
2	2	2	3	1	2	2	2	51	159	1	20.1733	4	3	2	1	2	Facebook, Instagram	2	4	Beauty and fashion, food, Religion	2	1	1	2	2	1	1	3	1	2	3	3	1	2	2	2	2	2	2	2	3	2	3	2	1	2	3	2	1
2	1	1	5	1	2	2	1	74	189	1	20.7161	2	6	2	6	2	Snapchat, Instagram	2	3	food, health, Comedy	1	1	1	1	3	2	1	1	2	1	1	2	1	1	1	4	1	2	1	1	3	2	5	1	1	2	1	1	2
2	2	2	3	1	1	2	1	80	177	1	25.5354	3	6	1	1	2	Facebook, Snapchat, Instagram	3	5	Beauty and fashion, food, health, Education and literacy	2	2	1	3	2	2	3	3	2	3	3	3	1	2	3	3	2	3	3	2	2	2	3	3	3	5	2	3	2
2	1	2	1	1	2	1	4	49	159	1	19.3821	3	3	4	1	2	Facebook, Twitter (X), TikTok, Snapchat, Instagram	5	7	Beauty and fashion, food, health, Comedy	3	3	2	4	2	2	4	3	2	3	2	4	3	2	4	3	4	2	1	5	4	5	3	2	4	3	4	3	2
2	1	1	4	1	2	2	1	65	170	1	22.4913	1	6	6	3	2	Snapchat, Instagram	2		sports, Comedy	2	3	1	3	1	1	1	1	1	2	4	2	3	1	1	1	1	1	1	1	3	1	3	3	1	2	1	1	1
2	1	2	4	1	1	2	1	48	170	1	16.609	2	3	2	1	2	Facebook, Snapchat, Instagram	3	3	Beauty and fashion, food, Education and literacy, Comedy	1	1	1	3	4	2	2	3	1	5	3	2	2	3	1	3	2	2	5	2	2	3	5	1	1	3	3	4	3
2	1	2	8	1	2	2	3	48	158	1	19.2277	2	6	1	3	2	Instagram	1	6	Education and literacy	2	2	1	1	2	1	1	3	1	3	1	4	2	3	3	3	1	1	1	1	2	3	4	1	2	4	2	2	2
1	2	2	4	1	1	2	4	52	162	1	19.8141	2	3	9	1	2	Facebook, TikTok, Instagram	3	5	food, Comedy, Religion	2	4	3	2	3	1	3	4	3	5	2	4	3	5	3	2	1	4	3	4	2	1	5	4	3	2	2	3	1
2	2	2	3	1	2	2	2	57	163	1	21.4536	4	6	5	3	2	Facebook, Twitter (X), TikTok, Snapchat, Instagram	5	8	Beauty and fashion, food, Comedy, Religion	1	2	1	2	4	2	2	4	2	4	4	4	2	4	3	3	2	3	3	2	4	5	3	2	3	4	4	4	4
2	2	1	4	1	2	2	1	68	170	1	23.5294	1	6	4	3	2	Instagram	1	3	sports, health, Education and literacy, Comedy, Religion, others	3	2	2	3	4	3	3	2	4	1	3	3	4	3	2	3	2	4	3	2	4	3	3	2	3	4	3	3	4
2	1	2	6	1	2	2	2	55	160	1	21.4844	2	3	2	1	2	Facebook, TikTok, Snapchat, Instagram	4	7	Beauty and fashion, health, Comedy, Religion	3	5	2	3	5	4	3	4	2	3	3	4	3	2	1	1	1	2	5	1	5	4	4	2	3	4	4	3	3
2	1	2	3	1	1	2	2	65	157	1	26.3702	2	3	2	1	2	Instagram	1	5	Education and literacy	2	2	2	3	4	3	3	4	2	3	2	2	2	3	2	2	2	3	4	3	2	2	4	2	2	4	2	4	1
2	1	1	6	1	1	2	1	69	172	1	23.3234	3	3	2	3	2	Instagram	1	3	sports, Education and literacy	1	1	3	1	2	5	1	3	1	1	3	1	2	3	2	1	1	4	1	1	3	1	3	2	2	5	2	2	1
2	2	2	5	1	1	1	4	40	160	3	15.625	3	6	2	1	2	Twitter (X), Snapchat, Instagram	3	8	Beauty and fashion, sports, Religion	1	5	5	2	5	2	1	5	1	5	3	5	5	5	3	2	5	5	4	5	5	4	5	1	1	5	4	5	4
2	1	1	4	2	2	1	3	100	150	1	44.4444	2	2	8	3	2	Facebook, Twitter (X), TikTok, Snapchat, Instagram, فلكر, others, 1 استخدمها	7	1	Beauty and fashion, food, sports, health, Education and literacy, Comedy, Religion, others	4	3	2	4	3	3	2	4	1	2	4	2	3	4	4	4	3	2	4	4	3	3	3	3	2	3	2	2	5
2	1	2	4	1	1	2	1	55	163	1	20.7008	3	3	8	1	2	Snapchat, Instagram	2	3	Education and literacy, Comedy, others	2	3	1	1	4	3	1	3	1	2	4	4	1	1	5	1	1	2	1	2	2	3	5	5	3	4	4	2	5
2	2	2	3	1	1	2	1	56	161	1	21.6041	2	2	8	1	2	Instagram	1	10	Education and literacy	3	3	1	1	4	3	1	3	3	4	3	2	1	2	4	3	1	3	3	2	3	2	5	2	2	4	3	4	1
1	2	1	5	1	1	1	4	105	181	1	32.0503	2	3	0	6	2	TikTok, Snapchat, Instagram	3	7	sports, Comedy, others	3	4	2	3	4	4	4	4	4	4	5	5	4	3	5	5	3	4	2	4	4	5	4	5	4	3	3	4	4
2	2	2	3	2	2	2	1	58	160	1	22.6562	3	3	2	1	2	Instagram	1	5	food, sports, health, Education and literacy, Comedy, Religion	2	3	2	2	5	3	2	3	4	5	5	3	4	4	3	3	2	4	4	4	4	4	4	5	3	4	4	5	2
2	1	2	6	1	1	2	1	50.5	155	1	21.0198	2	3	2	3	2	Snapchat, Instagram	2	3	Beauty and fashion, food, sports, Education and literacy, Religion	2	2	1	4	5	3	3	5	3	5	5	3	3	3	2	3	2	3	3	2	4	3	3	3	1	3	5	5	2
2	1	1	5	1	2	2	1	60	180	1	18.5185	2	2	2	4	2	TikTok, Instagram	2	2	sports, Education and literacy	2	4	1	3	4	3	4	4	3	4	4	2	4	3	3	4	2	3	4	3	2	5	4	2	4	4	2	4	3
2	2	2	3	2	2	2	1	58	160	1	22.6562	3	3	2	1	2	TikTok, Snapchat, Instagram	3	5	food, sports, health, Education and literacy, Comedy, Religion, others	2	4	3	4	5	2	2	4	5	5	5	2	4	4	2	4	2	4	3	4	4	5	5	5	2	4	2	3	2
2	2	1	0	1	2	2	1	90	189	1	25.1953	3	6	2	3	2	Snapchat, Instagram	2	3	food, sports, health, Education and literacy, Comedy, Religion, others	2	3	3	3	3	3	3	4	4	4	3	4	3	3	4	3	2	3	3	2	2	3	3	2	2	3	4	2	3
2	2	2	2	1	2	2	1	48	159	1	18.9866	2	6	2	1	2	TikTok, Snapchat, Instagram	3	7	Beauty and fashion, food, Education and literacy, Comedy, others	2	3	1	2	3	1	2	3	2	5	3	3	1	5	5	5	3	5	3	1	3	5	1	3	1	5	2	5	1
2	1	2	3	1	2	2	1	58	165	1	21.3039	3	6	2	1	2	Twitter (X), Snapchat, Instagram	3	2	Beauty and fashion, food, Education and literacy, Comedy, Religion	2	2	1	3	3	3	3	3	3	4	3	4	3	3	2	3	2	4	4	3	4	4	3	2	2	4	4	4	4
2	2	2	2	1	2	2	2	70	170	1	24.2215	3	2	0	3	2	Instagram	1	5	food, sports, health, Education and literacy, Comedy	4	4	3	2	5	4	4	4	5	2	4	4	3	5	4	4	5	5	3	2	4	2	2	3	1	4	4	4	3
2	1	2	7	1	2	2	1	50	162	1	19.052	2	3	2	1	2	Instagram, others	2	4	others	1	1	1	2	3	1	1	2	1	1	1	1	1	1	1	2	1	3	2	1	3	2	3	1	1	2	2	1	1
2	1	1	10	1	2	2	1	90	183	1	26.8745	2	2	2	6	2	Instagram	1		Comedy	2	2	1	2	3	3	2	3	2	3	3	3	3	3	2	3	2	2	3	3	3	4	3	3	3	3	4	3	2
2	1	2	5	1	2	2	1	50	160	1	19.5312	2	3	2	4	2	Instagram	1	6	Comedy	2	3	4	2	3	3	3	2	3	4	4	3	2	2	2	2	3	4	3	2	3	3	4	3	2	4	3	2	3
2	2	2	4	1	2	2	1	52	160	1	20.3125	2	6	2	1	2	Instagram	1	3	food, Comedy, Religion	2	2	3	4	4	4	4	4	2	5	5	5	5	3	5	4	2	3	4	1	3	4	1	2	3	5	5	5	4
1	2	2	7	1	1	2	2	59	160	1	23.0469	2	2	1	3	2	Facebook	1	4	Beauty and fashion	3	2	2	2	4	3	3	4	2	3	4	3	2	3	2	3	3	2	4	3	3	4	1	3	2	1	3	4	2
2	1	2	4	1	2	2	1	40	155	1	16.6493	1	6	2	1	2	Instagram	1	6	Beauty and fashion, food, sports, health, others	3	4	3	2	3	2	3	2	2	4	4	4	2	3	3	3	3	3	3	2	2	3	4	2	2	4	3	3	2
2	2	2	1	1	2	2	1	43	153	1	18.369	3	2	2	4	2	Facebook, Snapchat, Instagram	3	4	health, Education and literacy, Religion	2	3	1	3	3	3	2	4	1	2	3	4	1	2	2	2	3	2	1	3	2	3	4	2	2	5	5	5	2
2	1	1	10	1	2	2	1	80	175	1	26.1224	4	3	1	6	2	Facebook	1		Education and literacy	3	4	3	2	3	3	2	2	2	4	2	3	3	3	5	4	2	3	3	3	3	2	2	1	2	3	4	3	2
2	2	2	6	1	2	1	1	49	156	1	20.1348	1	2	1	3	2	Instagram	1	8	food	3	4	4	3	4	2	4	1	1	3	2	4	4	4	3	3	4	3	3	3	2	4	3	2	2	5	5	5	1
2	1	2	3	1	2	2	1	43	158	1	17.2248	2	6	2	1	2	Facebook, Snapchat, Instagram	3	5	Beauty and fashion, food, sports, health, Education and literacy, Comedy, Religion, others	2	4	2	3	3	4	4	3	1	3	5	3	3	3	3	3	2	3	3	2	4	5	3	4	3	4	4	3	5
2	1	2	5	1	2	2	2	66	160	1	25.7812	2	3	1	1	2	Facebook	1	2	Beauty and fashion, food, sports, health, Education and literacy, Comedy, Religion, others	1	3	1	1	3	2	1	2	1	4	1	2	1	1	1	1	1	5	2	1	1	1	1	1	1	5	2	1	1
2	2	1	5	1	2	2	2	85	177	1	27.1314	2	2	2	3	2	Instagram	1	3	sports, Comedy, Religion	2	2	2	2	3	3	3	3	2	3	3	4	3	2	2	2	1	3	3	3	2	3	4	3	2	2	3	3	3
2	2	2	3	1	1	2	1	60	167	1	21.5139	4	6	4	1	2	Snapchat, Instagram	2	3	food, Comedy	2	3	3	2	4	3	3	3	2	5	3	3	3	4	4	4	3	1	3	4	3	1	3	3	3	4	3	2	1
2	2	2	6	1	1	2	3	64	168	1	22.6757	3	3	2	1	2	Facebook, Instagram, others	3	4	Beauty and fashion, food, health, Education and literacy, Comedy, others	2	3	1	1	4	1	2	3	1	2	2	1	2	1	1	2	1	2	1	4	3	1	5	1	2	1	1	1	1
1	2	1	2	1	1	2	4	70	185	1	20.4529	2	2	2	1	2	TikTok, Snapchat, Instagram	3	4	food, sports, Education and literacy, Comedy	4	3	2	4	4	4	4	3	3	4	4	3	2	5	4	4	2	4	5	2	5	5	2	4	4	5	3	4	3
2	2	1	2	1	2	2	1	100	186	1	28.9051	2	6	2	4	2	Facebook, Twitter (X), TikTok, Snapchat, Instagram	5	3	food, Education and literacy, Comedy, Religion	3	3	1	3	2	2	2	3	1	1	1	1	1	1	1	1	2	1	1	3	3	3	4	1	1	1	2	3	1
2	2	1	4	1	2	2	2	90	175	1	29.3878	4	2	2	1	2	Instagram	1	3	sports	2	1	1	1	2	1	1	2	2	3	2	2	1	2	2	2	2	2	2	3	2	2	3	2	1	2	1	2	1
2	1	1	6	1	1	2	1	80	190	1	22.1607	2	2	2	3	2	Instagram	1	1	sports, health, Education and literacy, Comedy, Religion, others	1	1	2	1	3	2	2	1	1	1	1	3	2	2	1	3	2	3	1	3	1	2	5	1	2	4	3	3	4
2	1	2	6	1	1	2	2	56	157	1	22.719	2	6	2	1	2	Instagram	1	5	food	1	1	1	1	3	1	3	2	1	1	2	1	1	1	1	1	1	1	2	1	1	2	4	1	1	3	1	2	1
2	1	1	4	1	2	2	1	70	171	1	23.939	1	6	2	6	2	Facebook, TikTok, Instagram	3	2	Education and literacy	1	2	2	1	4	2	1	1	2	2	1	1	3	1	3	1	1	1	1	1	2	1	4	1	2	3	1	2	1
2	1	2	5	1	2	2	1	68	158	1	27.2392	2	6	2	1	2	Facebook, Instagram	2	3	Beauty and fashion, food, sports, health, Education and literacy, Comedy, Religion	1	3	3	5	4	3	2	3	2	3	3	4	3	3	4	2	2	3	3	3	3	2	3	2	3	4	3	4	3
2	2	2	9	1	2	2	3	65	165	1	23.8751	2	2	2	1	2	Facebook, Snapchat, Instagram	3	4	Beauty and fashion, health, Comedy, Religion	3	2	1	3	2	4	2	3	1	3	3	2	3	2	1	3	2	4	4	3	4	4	4	3	4	3	5	4	1
2	1	2	6	1	2	2	1	60	165	1	22.0386	2	2	2	1	2	Snapchat, Instagram	2	10	Beauty and fashion, health, Comedy	2	2	1	2	2	3	2	3	3	2	3	2	2	2	2	2	2	3	2	2	2	3	4	3	3	2	2	3	1
2	2	2	4	2	1	2	1	59	160	1	23.0469	3	3	2	3	2	Facebook, others	2	3	Comedy, Religion	2	4	1	2	4	3	3	2	2	3	3	2	3	2	3	3	3	4	3	5	4	2	5	1	2	3	3	2	3
2	1	2	5	1	2	2	1	56	172	1	18.9292	2	3	2	1	2	Facebook	1		Education and literacy	2	4	2	2	3	2	3	4	2	3	3	4	2	3	2	3	2	4	3	4	3	2	4	2	3	4	2	3	2
2	1	2	3	1	2	2	1	75	170	1	25.9516	2	2	2	4	2	Facebook, Instagram	2	1	Beauty and fashion, food, sports, health, Religion	2	3	1	4	3	2	2	1	1	2	2	3	1	2	2	1	1	2	2	2	3	3	4	2	1	3	3	3	1
1	2	2	3	1	2	2	1	65	160	1	25.3906	2	6	2	1	2	Snapchat, Instagram	2	4	Beauty and fashion, food, sports, health, Education and literacy, Comedy, Religion, others	5	3	2	5	4	5	5	5	5	5	5	4	3	5	5	5	4	5	5	3	5	5	3	5	5	5	5	5	3
2	2	2	4	1	2	2	2	80	169	1	28.0102	2	3	3	4	2	Snapchat, Instagram	2	5	Beauty and fashion, sports	2	3	1	2	3	1	2	3	3	4	4	5	1	3	2	2	2	3	3	2	3	3	2	3	3	3	3	4	3
2	2	2	5	1	2	2	1	73	160	1	28.5156	1	2	8	1	2	Instagram	1	3	Beauty and fashion, food, sports, health, Education and literacy, Religion	1	1	2	3	1	1	2	4	1	4	2	3	1	1	1	2	1	2	3	1	2	3	3	2	1	3	2	3	2
2	2	2	4	1	2	2	1	50	162	1	19.052	2	3	2	1	2	Instagram	1	4	food	1	1	1	1	2	1	1	1	2	2	1	1	1	1	1	2	2	2	1	2	2	2	3	2	2	2	1	1	1
2	1	1	5	2	1	2	4	88	175	1	28.7347	3	6	1	4	2	Facebook, Twitter (X), TikTok, Snapchat, Instagram, others	6		food, sports, health, Education and literacy, Comedy, Religion	3	4	2	2	2	3	3	3	3	4	4	4	3	3	3	2	2	5	4	1	2	2	5	2	1	5	3	1	2
2	2	2	5	1	2	2	1	72	160	1	28.125	1	2	8	1	2	Instagram	1	3	Beauty and fashion, food, sports, health, Education and literacy, Religion	1	1	1	2	1	1	2	4	1	3	2	3	1	3	1	2	2	3	3	1	2	4	3	1	1	2	2	3	3
1	2	2	3	1	2	2	1	60	160	1	23.4375	2	6	2	1	2	Snapchat, Instagram	2	6	Beauty and fashion, food, sports, health, Education and literacy, Comedy, Religion, others	5	5	5	5	4	4	5	4	5	5	5	3	3	4	5	5	3	5	5	3	4	5	1	5	5	3	5	4	2
2	2	2	2	1	2	1	3	65	165	1	23.8751	2	3	5	4	2	Facebook, TikTok, Snapchat, Instagram	4		Beauty and fashion, food, Comedy	3	3	2	2	4	3	3	2	2	4	2	3	2	3	3	2	2	4	4	3	2	4	2	2	2	2	4	3	2
2	2	2	3	1	2	2	2	49	160	1	19.1406	2	6	2	1	2	Instagram	1	5	Beauty and fashion	3	4	1	4	5	3	4	3	3	4	3	4	4	3	5	5	3	4	5	4	4	5	3	4	3	5	3	3	3
2	2	2	8	1	1	2	1	55	163	1	20.7008	2	3	5	6	2	Instagram	1	2	Beauty and fashion, food, sports, health	2	3	2	2	2	1	1	1	1	1	1	1	2	2	1	1	1	1	1	1	1	1	1	1	2	3	3	1	1
2	1	2	4	1	2	2	1	55	156	1	22.6003	2	2	2	1	2	Instagram	1	3	health, Education and literacy	1	1	1	5	2	4	1	3	1	1	1	1	1	1	1	1	1	1	1	1	1	1	1	1	1	1	1	1	1
2	1	2	4	1	2	2	1	55	156	1	22.6003	2	2	2	1	2	Instagram	1	3	health, Education and literacy	1	1	1	5	2	4	1	3	1	1	1	1	1	1	1	1	1	1	1	1	1	1	1	1	1	1	1	3	1
2	1	2	6	1	2	2	1	54	153	1	23.0681	2	1	2	1	2	Facebook, Instagram	2	3	Education and literacy	2	2	1	2	1	1	3	3	1	4	4	1	1	1	1	1	1	1	3	2	1	3	1	3	1	1	1	1	1
2	1	2	5	1	2	2	1	54	153	1	23.0681	2	1	2	1	2	Facebook, Instagram	2	3	Education and literacy	2	2	1	2	1	1	3	3	1	4	4	1	1	1	1	1	1	1	3	2	1	3	1	3	1	1	1	1	1
2	1	1	2	1	2	2	1	80	180	1	24.6914	3	3	2	1	2	Snapchat, Instagram	2	2	sports, health, Religion	3	4	1	3	3	2	3	1	2	3	4	1	1	1	3	3	2	3	3	2	1	2	4	3	2	5	1	4	2
2	2	2	4	1	2	2	1	53	164	1	19.7055	2	2	2	1	2	Facebook, Snapchat, Instagram, others	4	6	health, Comedy, Religion, others	2	2	2	2	2	3	2	2	2	3	2	2	2	2	2	2	2	2	2	2	2	2	2	2	2	2	2	2	2
2	2	1	3	1	2	2	1	90	185	1	26.2966	4	3	2	3	2	Facebook, Instagram	2	3	sports, Education and literacy, Comedy, Religion	1	1	1	2	2	1	1	1	1	2	4	3	2	2	3	2	1	1	1	2	1	2	5	2	1	3	1	3	3
2	2	2	3	1	2	2	1	64	166	1	23.2254	3	2	2	3	2	Facebook, Twitter (X), TikTok, Snapchat, Instagram	5	5	food, sports, health, others	3	3	2	4	3	4	3	4	2	4	4	1	1	3	3	3	2	3	3	3	3	3	3	3	1	3	3	4	1
2	1	2	4	1	2	2	1	45	150	1	20	3	3	2	1	2	Instagram	1	7	food	3	2	3	3	1	1	2	2	2	3	3	2	3	2	3	3	3	3	3	2	2	2	3	3	2	2	3	2	3
2	1	2	4	1	2	2	1	45	150	1	20	3	3	2	1	2	Instagram	1	7	food	3	2	3	1	1	2	1	3	1	2	1	3	1	1	2	1	1	1	2	1	1	2	5	5	2	1	2	1	4
2	2	2	3	1	2	2	4	53	168	1	18.7783	4	6	2	1	2	Twitter (X), Instagram	2	7	Beauty and fashion, food, health, Education and literacy, Comedy	1	1	1	2	1	1	1	2	1	3	2	3	1	1	3	2	1	4	4	1	3	5	3	3	1	4	3	4	3
1	2	2	3	1	2	1	2	60	165	1	22.0386	3	2	2	6	2	Facebook	1	4	Beauty and fashion	3	2	1	2	1	2	2	2	1	2	1	1	1	2	1	1	1	1	2	1	1	1	1	1	2	1	2	3	2
2	1	2	4	1	1	2	1	61	158	1	24.4352	2	6	2	1	2	Facebook, Instagram	2	3	food, Education and literacy, Comedy, others	2	2	3	3	2	4	2	4	2	3	3	2	3	1	3	3	3	3	4	3	2	3	4	2	3	4	3	3	2
2	1	1	3	1	2	2	1	63	179	1	19.6623	2	6	5	3	2	Instagram	1	2	Education and literacy, Religion	3	2	1	1	4	1	1	2	3	1	2	2	1	3	3	2	3	3	4	1	1	2	5	1	2	3	2	2	1
1	1	2	3	1	2	1	4	79	170	1	27.3356	3	3	1	1	2	Snapchat	1	10	Beauty and fashion, food	2	3	1	5	4	4	3	3	2	3	4	3	2	2	1	2	2	2	2	2	2	2	2	2	2	4	3	3	2
2	2	1	5	1	2	2	2	90	183	1	26.8745	4	2	4	1	2	Facebook, Twitter (X), TikTok, Snapchat, Instagram	5	8	food, sports, health, Education and literacy, Comedy, Religion	3	2	2	3	3	3	3	3	3	3	3	3	3	3	3	3	3	3	3	3	3	4	3	3	3	3	3	3	3
2	2	2	5	1	2	2	2	48	150	1	21.3333	3	2	2	1	2	Facebook, Snapchat, others	3	7	Beauty and fashion, food, health, Religion	2	3	1	5	2	2	2	5	1	5	2	2	2	2	1	2	3	2	1	3	2	3	4	2	2	2	2	2	1
2	1	1	3	1	2	2	1	80	186	1	23.1241	4	1	5	6	2	Instagram	1	1	sports, Education and literacy, Comedy, Religion	3	3	2	4	3	4	4	4	3	3	4	3	2	4	3	4	2	4	4	3	4	4	3	3	3	4	3	5	4
2	1	1	10	1	1	2	1	75	185	1	21.9138	2	1	8	3	2	Instagram	1	5	Beauty and fashion, sports, Comedy	1	3	2	3	3	3	3	3	2	4	4	3	3	3	4	1	3	4	3	1	3	4	4	2	3	3	4	3	1
2	2	2	3	1	1	2	1	45	156	1	18.4911	3	3	2	1	2	Facebook, TikTok, Instagram	3	5	Beauty and fashion, food, Comedy, Religion	3	3	2	2	4	2	4	4	3	4	3	4	1	4	2	5	4	5	4	2	4	5	1	3	1	4	4	4	4
2	2	2	3	1	1	2	2	94	170	1	32.526	2	3	2	1	2	Facebook, Snapchat	2	4	Beauty and fashion, Education and literacy	4	4	2	1	4	2	3	3	2	2	4	2	3	3	1	4	2	4	4	2	2	4	3	3	2	3	4	4	1
2	2	2	5	1	2	1	3	53	164	1	19.7055	2	2	4	1	2	Twitter (X), TikTok, Instagram	3	5	Beauty and fashion, sports, health, Comedy, others	3	3	2	1	4	3	3	2	4	3	5	4	2	3	5	3	1	5	5	2	2	4	3	5	1	3	4	4	4
2	2	1	3	1	1	2	1	65	170	1	22.4913	2	6	2	1	2	Facebook, Instagram	2	3	food, health, Education and literacy, Religion	4	3	2	1	1	1	1	1	4	5	3	3	4	2	1	2	2	2	2	1	2	5	5	5	5	5	5	5	5
2	2	1	4	1	2	2	1	76	178	1	23.9869	2	3	2	4	2	Facebook, Instagram	2	4	sports, health, Education and literacy, Religion	2	2	1	1	3	2	2	3	2	2	3	2	1	3	3	3	2	3	3	4	2	3	3	2	3	3	3	2	3
2	2	1	4	1	2	2	1	76	178	1	23.9869	2	3	2	4	2	Facebook, Instagram	2	4	sports, health, Education and literacy, Religion	2	2	1	1	3	2	2	3	2	2	3	2	1	3	3	3	2	3	3	4	2	3	3	2	3	3	3	2	3
2	2	2	3	2	1	1	1	70	163	1	26.3465	3	3	2	1	2	Snapchat, Instagram, 1 استخدمها	3	6	Beauty and fashion, food, sports, health, Education and literacy, Comedy, Religion	4	3	3	3	4	3	3	4	4	4	3	5	4	3	4	3	3	4	4	3	5	4	3	3	5	5	5	5	2
2	2	1	4	1	2	2	1	96	184	1	28.3554	2	6	2	1	2	Facebook, Instagram, others	3	3	Education and literacy, Comedy, Religion, others	2	2	1	2	2	1	2	3	2	2	2	1	2	2	3	2	2	3	3	3	2	4	4	3	2	1	2	1	2
2	2	2	4	1	2	2	1	51	163	1	19.1953	2	3	2	1	2	Twitter (X), Snapchat, Instagram	3	4	Beauty and fashion, sports, Religion	5	5	4	5	5	4	3	2	4	3	2	5	2	4	2	5	3	4	4	1	4	5	3	2	3	5	4	5	4
2	1	2	2	1	2	2	2	59	160	1	23.0469	2	3	7	6	2	Facebook, TikTok	2	4	Beauty and fashion	2	2	1	3	1	3	2	3	1	2	1	1	2	1	1	3	2	3	2	2	1	2	2	1	1	1	1	3	3
2	2	2	5	1	2	2	2	60	155	1	24.974	2	3	2	1	2	TikTok, Snapchat, Instagram	3	6	food, sports, Comedy, Religion	3	2	2	2	4	2	2	3	2	4	3	2	3	3	3	4	2	3	2	4	5	1	2	4	5	3	3	4	4
2	1	1	4	1	2	2	1	60	179	1	18.726	2	3	2	1	2	Facebook, Snapchat, Instagram	3	3	sports, health, Education and literacy, Comedy, Religion	1	1	1	1	2	1	2	3	1	1	1	1	1	2	2	1	1	1	2	1	2	3	3	1	1	3	2	1	1
2	2	1	2	1	2	2	1	85	168	1	30.1162	2	6	8	4	2	Facebook, Twitter (X)	2	3	Education and literacy	1	1	1	1	1	1	1	1	1	1	1	1	1	1	1	1	1	1	1	1	1	1	1	1	1	1	1	1	1
2	2	1	6	1	2	2	2	82	180	1	25.3086	2	2	2	3	2	Facebook, TikTok, Snapchat, Instagram	4	5	food, sports, Education and literacy, Comedy, Religion	1	1	1	1	1	1	1	1	1	1	1	1	1	1	1	1	1	1	1	1	1	1	1	1	1	1	1	1	1
2	1	2	4	1	2	2	1	80	180	1	24.6914	3	3	2	1	2	Facebook, Twitter (X), Instagram	3	4	Beauty and fashion, food, Education and literacy, Comedy, Religion, others	2	2	1	1	2	2	1	3	2	2	3	4	4	1	2	3	1	3	2	1	3	3	3	2	1	2	2	3	2
2	2	2	6	1	1	2	1	64	165	1	23.5078	3	6	2	1	2	Snapchat, Instagram	2	4	others	3	5	3	4	5	4	3	3	4	3	3	4	3	4	3	3	3	3	4	2	2	4	2	5	4	4	4	4	2
2	1	2	4	1	2	2	1	65	155	1	27.0552	2	2	2	1	2	Facebook, Instagram	2		food, Education and literacy	2	3	1	5	4	3	2	2	2	3	2	4	1	2	1	3	3	3	3	1	3	3	2	2	1	3	3	2	1
2	2	2	3	1	2	2	2	75	161	1	28.9341	2	3	2	4	2	Facebook, Twitter (X), TikTok, Snapchat, Instagram	5	6	Beauty and fashion, food, sports, health, Comedy, Religion	2	3	1	2	3	1	2	2	1	2	4	3	1	1	1	2	2	2	2	1	2	2	4	1	1	3	2	3	4
2	2	2	3	1	2	2	2	75	161	1	28.9341	2	3	2	4	2	Facebook, Twitter (X), TikTok, Snapchat, Instagram	5	8	Beauty and fashion, food, sports, health, Comedy, Religion	2	2	1	2	2	1	1	2	1	1	3	3	1	1	1	1	1	1	2	3	2	2	4	1	1	3	3	3	2
2	2	2	1	1	1	2	2	74	162	1	28.1969	2	3	5	1	2	Facebook, Twitter (X), TikTok, Snapchat, Instagram	5	4	Beauty and fashion, food, sports, health, Education and literacy, Comedy	2	4	1	2	5	2	3	3	2	3	4	4	2	2	1	1	2	3	3	1	4	4	4	3	4	3	4	4	4
2	2	1	3	1	2	2	2	70	180	1	21.6049	2	3	8	4	2	Facebook, Twitter (X)	2	2	food, sports	1	2	2	2	2	2	2	2	3	1	1	2	5	4	4	3	3	3	2	2	1	1	1	1	2	1	1	1	1
2	2	2	4	1	2	2	1	52	170	1	17.9931	3	2	4	6	2	Snapchat, Instagram	2	7	Beauty and fashion, food, health, Comedy, Religion	1	3	4	5	5	4	2	4	2	3	2	2	2	3	2	3	2	2	2	3	3	2	2	2	2	3	3	3	2
2	2	1	5	1	2	2	2	97	175	1	31.6735	2	3	2	1	2	Instagram	1	1	sports	2	1	2	1	3	2	4	2	4	3	2	2	4	3	2	1	4	3	2	4	1	5	3	1	3	4	1	1	4
2	2	2	3	1	2	2	1	60	160	1	23.4375	3	6	2	1	2	Instagram	1	5	Beauty and fashion, food, sports, health, Education and literacy, Comedy, Religion	2	2	1	3	3	3	3	3	1	3	3	1	3	3	2	2	1	3	3	3	3	2	5	4	2	3	3	3	1
2	2	2	2	1	2	2	2	80	165	1	29.3848	3	3	0	1	2	TikTok, Instagram	2	4	Comedy, Religion	4	4	2	3	3	3	3	3	3	3	3	3	4	4	4	2	2	4	4	1	4	4	3	5	3	4	4	3	3
2	1	2	7	1	1	2	1	50	165	1	18.3655	4	6	0	6	2	Facebook	1	5	Education and literacy, Religion	5	5	4	3	5	5	5	3	5	2	1	4	5	2	5	5	4	5	3	4	4	4	3	4	5	1	4	4	4
2	2	2	7	1	1	2	1	50	165	1	18.3655	4	6	8	6	2	Facebook	1	7	Beauty and fashion, Education and literacy, Religion	5	5	4	1	2	4	5	5	2	5	1	5	2	5	5	5	1	5	3	1	5	4	5	5	5	5	5	5	5
1	2	2	5	1	1	1	4	84	161	1	32.4062	3	3	2	1	2	TikTok	1	5	Beauty and fashion, food, health, Comedy, Religion	3	5	2	4	5	5	3	3	3	3	4	4	4	5	3	4	2	5	5	3	4	3	4	3	2	5	5	4	2
2	1	1	5	1	2	2	1	72	178	1	22.7244	3	2	8	4	2	Facebook, Snapchat, Instagram	3	6	Beauty and fashion, sports, Education and literacy, Comedy, Religion	1	2	2	3	4	3	3	2	2	3	1	2	3	2	4	1	1	2	3	3	4	3	5	2	3	4	5	2	1
2	2	1	4	1	2	2	1	58	168	1	20.5499	3	6	2	3	2	Facebook, Instagram	2	1	health, Education and literacy, Comedy, Religion	1	2	1	2	1	1	1	2	1	2	1	2	1	1	1	1	1	3	2	2	2	2	4	1	1	2	2	2	1
2	2	1	4	1	1	2	1	73	173	1	24.3911	2	3	2	3	2	Facebook, Snapchat, Instagram	3	4	sports, Comedy	2	2	1	3	4	3	2	2	4	4	2	3	2	4	2	5	4	5	4	3	3	3	3	1	1	1	2	4	1
2	2	2	3	1	2	2	1	60	162	1	22.8624	2	3	2	1	2	Facebook, Instagram, others	3	5	Beauty and fashion, food, Comedy	2	2	3	1	2	4	4	2	4	3	1	5	3	2	1	5	3	3	2	4	5	3	5	3	2	3	5	1	3
2	2	1	4	1	2	2	2	95	189	1	26.595	2	3	5	3	2	Facebook, Twitter (X), TikTok, Snapchat, Instagram	5	5	sports, health, Education and literacy, Comedy, Religion, others	2	2	1	2	1	2	3	4	2	3	4	2	3	3	4	3	4	3	3	3	3	4	3	2	4	4	3	4	4
2	2	1	5	1	2	1	3	67	72	1	129.244	2	6	4	6	2	Twitter (X), Snapchat, Instagram	3	3	Education and literacy, Comedy, others	2	1	5	1	2	1	1	3	1	3	1	3	1	3	5	5	1	1	1	5	2	4	4	2	2	2	2	3	2
2	1	2	4	1	2	2	1	62	162	1	23.6244	2	2	2	1	2	Instagram, others	2	4	Beauty and fashion, health, Education and literacy, Comedy, Religion, others	5	3	5	2	3	4	4	5	3	5	5	4	2	4	2	3	4	5	2	1	5	5	2	3	4	5	5	2	1
2	1	2	5	1	2	2	1	50	155	1	20.8117	2	1	2	1	2	Facebook, Snapchat, Instagram	3	4	health, Education and literacy, Comedy, Religion	2	1	3	2	2	1	1	2	1	3	3	2	2	2	2	3	2	2	1	3	1	4	3	1	2	3	2	2	3
2	2	1	6	1	1	1	4	60	183	1	17.9163	1	6	4	1	2	Snapchat, Instagram	2	4	sports, Comedy	3	4	1	2	3	3	1	1	1	1	5	1	3	3	1	2	3	1	1	4	1	4	5	5	1	3	2	2	5
2	2	1	3	1	2	1	3	96	178	1	30.2992	2	3	5	3	2	Facebook, Twitter (X), Snapchat, Instagram	4	10	others	2	3	1	1	5	5	3	3	2	4	5	4	5	5	3	5	1	3	1	3	3	5	4	2	1	5	5	5	5
2	1	2	3	2	2	2	1	58	167	1	20.7967	3	3	2	4	2	Twitter (X), Instagram	2	4	Beauty and fashion, food, health, Education and literacy, Religion, others	2	3	1	3	2	2	4	4	1	5	2	3	2	3	1	3	3	4	5	2	3	5	5	3	2	4	3	4	2
2	1	2	3	2	2	2	1	57	167	1	20.4382	3	3	2	4	2	Twitter (X), Instagram	2	4	Beauty and fashion, food, sports, health, Education and literacy, Religion	2	3	1	3	1	1	4	4	1	4	2	3	2	3	1	4	4	5	5	2	2	4	5	3	1	4	2	4	2
2	2	2	2	1	2	2	2	48	159	1	18.9866	2	3	9	1	2	Instagram	1	6	food, Education and literacy, Comedy, others	3	4	2	1	3	3	3	2	2	2	1	1	1	2	2	2	2	3	3	1	3	2	3	3	2	4	3	2	1
2	1	2	8	1	2	2	1	50	156	1	20.5457	3	3	2	1	2	Facebook, Instagram	2	6	Education and literacy, Religion	2	3	3	3	3	3	3	3	3	3	3	3	3	3	3	3	3	4	4	2	2	4	3	3	2	4	4	3	3
2	2	2	9	1	1	2	2	55	166	3	19.9594	1	6	1	4	2	Facebook, Snapchat, others	3	3	Beauty and fashion, food, health, Education and literacy	3	4	4	4	3	4	2	2	3	4	2	4	3	3	2	2	4	2	4	2	2	4	3	2	1	3	3	3	2
2	2	2	4	1	2	2	1	58	158	1	23.2335	2	6	2	1	2	Facebook, Instagram	2	2	Education and literacy, Comedy, Religion	3	2	1	3	3	1	1	1	1	1	3	1	1	1	3	1	1	1	1	1	5	1	3	3	3	2	4	1	1
2	2	2	5	1	1	1	1	45	157	1	18.2563	1	3	5	1	2	Facebook, others	2	4	sports, health, Education and literacy, Religion, others	2	3	1	2	3	3	3	3	3	4	5	3	4	4	2	3	2	4	3	3	2	4	3	2	2	3	4	4	2
2	1	1	4	1	2	2	1	70	173	1	23.3887	3	6	2	3	2	Instagram	1	2	Education and literacy, Comedy, Religion, others	2	2	1	1	2	1	1	1	1	1	1	1	1	1	1	1	1	1	1	1	1	1	4	1	1	3	3	3	1
2	2	2	7	1	2	2	1	80	159	1	31.6443	3	2	6	3	2	Instagram	1	2	health, Religion	2	3	2	2	2	2	2	2	2	2	2	2	2	2	2	2	2	2	2	2	2	2	2	2	2	2	2	2	2
2	2	1	5	1	2	2	1	84	176	1	27.1178	3	6	2	6	2	Instagram	1	3	sports, health, Education and literacy, Religion, others	2	3	3	3	3	3	3	3	3	4	3	3	3	3	3	3	3	3	4	2	4	4	3	4	4	3	5	3	3
2	2	2	3	1	2	2	1	58	167	1	20.7967	2	6	2	1	2	Instagram	1	4	Beauty and fashion	2	1	1	3	3	2	1	2	2	3	3	2	1	3	1	3	3	4	3	1	3	3	2	3	2	3	3	2	1
2	2	2	4	1	2	2	2	65	165	1	23.8751	2	3	2	1	2	Snapchat, Instagram	2	2	Beauty and fashion, food, sports, health, Education and literacy, Comedy, Religion	2	2	1	1	2	2	1	2	1	1	2	2	1	1	1	1	1	2	2	1	3	2	2	2	3	3	3	2	1
2	2	2	5	1	2	1	1	65	164	1	24.1672	4	6	3	4	2	Facebook, Snapchat, Instagram	3	8	Beauty and fashion, food, Education and literacy	3	3	3	2	4	4	4	4	3	3	3	4	3	3	2	3	1	4	5	1	4	5	2	3	2	5	3	4	3
2	1	1	9	1	1	2	1	38	150	3	16.8889	4	6	2	4	1	1 استخدمها	1	0	health	2	1	3	3	4	1	1	1	1	3	2	3	2	1	1	3	3	3	2	2	1	3	4	1	1	2	3	1	1
2	2	2	4	1	1	2	1	66	170	1	22.8374	4	3	3	6	2	Twitter (X), others	2	4	sports, health, Education and literacy, Comedy	1	3	2	1	3	3	5	2	2	5	2	3	1	5	4	2	4	4	2	2	1	2	5	5	1	1	4	3	3
1	2	2	3	1	2	2	4	50	160	1	19.5312	2	2	2	1	2	TikTok, Snapchat	2	4	Beauty and fashion, food, sports, health, Comedy	2	3	1	3	3	1	3	3	1	4	3	2	3	3	3	4	2	3	3	4	4	3	3	3	2	3	3	3	3
2	1	1	1	1	2	2	1	77	173	1	25.7276	2	1	2	3	2	Snapchat, Instagram	2	8	Beauty and fashion	1	3	2	1	3	3	1	3	2	1	1	4	3	1	1	1	1	2	1	4	2	1	4	1	1	3	1	2	1
1	2	2	2	1	2	2	1	48	160	1	18.75	3	6	2	1	2	Facebook, Twitter (X), TikTok, Snapchat, Instagram	5	10	Beauty and fashion, health, Comedy	1	1	1	1	3	1	2	1	1	1	1	1	1	1	1	1	1	1	1	1	1	1	1	1	1	1	1	1	1
1	2	2	5	2	2	2	2	48	162	1	18.2899	1	6	1	1	2	TikTok, Instagram	2		Beauty and fashion, Comedy, others	3	2	3	3	4	4	3	3	4	4	4	2	2	2	2	2	3	4	3	2	3	3	4	5	2	2	3	4	3
2	2	2	3	1	1	2	4	47	158	1	18.8271	3	6	2	3	2	TikTok, Snapchat, Instagram	3		Beauty and fashion, food, Education and literacy, Comedy, others	1	3	1	1	2	2	3	3	3	3	3	3	3	3	3	3	3	2	3	3	2	3	3	3	3	3	3	3	3
1	2	2	2	1	2	2	2	61	156	1	25.0657	2	3	2	1	2	Twitter (X), Snapchat, Instagram	3	3	Beauty and fashion, food, sports, health, Education and literacy, Comedy, Religion	1	1	1	2	1	3	2	3	1	3	4	2	1	2	3	2	1	2	2	3	3	3	4	4	1	2	2	2	1
2	2	2	6	1	1	2	1	47	159	1	18.591	3	1	7	1	2	Snapchat	1	5	Comedy	2	4	1	1	3	3	1	3	3	3	3	3	3	3	3	3	3	3	3	3	3	3	3	3	3	3	3	3	3
2	2	2	3	1	2	2	1	60	158	1	24.0346	2	3	2	1	2	Snapchat, Instagram	2	3	food, Education and literacy	3	3	1	2	4	1	3	2	3	4	3	3	2	2	4	4	3	5	4	1	4	4	1	5	3	4	3	3	2
2	2	2	3	1	2	2	1	60	158	1	24.0346	2	3	2	1	2	TikTok, Snapchat	2	4	food, sports, Education and literacy, Comedy	3	3	3	3	3	4	3	2	3	3	2	4	3	2	2	1	3	4	3	3	2	2	3	4	2	3	3	3	2
2	1	2	6	1	1	2	1	50	155	1	20.8117	3	2	2	1	2	Instagram	1	6	Education and literacy	3	2	2	2	3	3	3	3	4	3	3	2	3	2	3	2	2	3	3	2	2	3	3	4	3	3	3	2	3
1	2	2	4	1	2	2	4	68	177	1	21.7051	2	6	2	1	2	Instagram	1	6	food, sports, health, Comedy, Religion	2	3	1	3	4	3	2	3	2	3	3	3	2	2	3	4	2	4	3	4	2	2	4	2	2	4	2	4	2
2	2	2	3	1	2	2	2	60	159	1	23.7332	2	6	2	1	2	Instagram	1	3	Beauty and fashion, food	3	4	3	3	4	5	3	3	3	2	3	4	4	4	2	4	3	2	4	5	2	3	2	3	2	3	3	2	2
2	2	2	5	1	2	2	1	62	167	1	22.231	3	1	2	1	2	Twitter (X), Instagram	2	5	Beauty and fashion, food, sports, health, Education and literacy, Comedy, Religion, others	2	3	1	1	3	3	2	3	2	4	1	3	2	5	2	2	2	5	4	2	5	5	2	3	3	4	2	3	3
2	1	1	5	1	2	2	1	65	180	1	20.0617	2	2	2	6	2	Facebook, Instagram, others	3	2	sports, Religion, others	3	2	2	4	2	2	3	3	2	2	2	2	3	2	3	1	1	1	1	3	3	3	3	3	3	3	3	3	3
2	2	2	5	1	1	2	2	55	160	1	21.4844	4	3	7	1	2	Facebook	1	3	Beauty and fashion, food, sports, health, Education and literacy, Comedy, Religion, others	2	2	1	1	3	3	2	2	2	2	2	3	3	3	2	1	1	1	1	3	2	2	1	2	2	2	2	3	3
1	2	2	5	2	2	2	2	36	156	1	14.7929	2	3	2	3	2	TikTok, Snapchat, Instagram	3	6	Beauty and fashion, health, Education and literacy, Comedy, Religion	2	2	1	2	3	2	2	3	1	3	5	4	2	2	2	3	1	2	2	2	2	4	4	5	2	5	3	5	1
1	2	2	5	2	2	2	2	36	156	1	14.7929	2	3	2	3	2	TikTok, Snapchat, Instagram	3	6	Beauty and fashion, health, Education and literacy, Comedy, Religion	2	2	1	2	3	2	2	3	1	3	5	4	2	2	2	3	1	2	2	2	2	4	4	5	2	5	3	5	1
1	2	2	5	1	2	1	1	73	164	1	27.1416	2	6	7	4	2	Facebook	1	3	health, Education and literacy, Comedy, Religion	3	4	1	3	2	1	1	2	1	3	4	3	2	3	4	1	1	1	2	2	2	1	4	2	2	3	1	1	2
2	1	2	5	1	2	2	2	60	167	1	21.5139	4	3	2	1	2	Facebook, Instagram	2	3	health	2	3	1	1	2	1	1	3	2	1	4	3	1	1	1	1	1	2	3	3	4	3	4	2	3	2	1	1	3
2	1	2	5	1	2	2	2	60	167	1	21.5139	4	3	2	1	2	Facebook, فلكر	2	3	food, sports, health	1	1	1	1	1	1	1	1	1	1	1	1	1	1	1	1	1	1	1	1	1	1	1	1	1	1	1	1	1
2	1	1	3	1	1	2	1	73	177	1	23.3011	3	2	0	6	2	Instagram	1	6	Religion	2	3	3	5	5	3	4	3	4	4	5	5	4	3	5	4	4	4	4	4	4	4	4	4	4	4	4	4	4
2	1	1	7	1	1	2	1	80	183	1	23.8884	2	2	2	4	2	Instagram	1	2	sports, health, Education and literacy, Religion	2	2	2	1	3	2	2	3	3	3	4	3	3	3	4	4	3	4	2	4	3	2	4	4	2	2	2	3	3
2	1	1	4	1	2	1	2	68	172	1	22.9854	1	3	5	3	2	Twitter (X)	1	7	sports, Education and literacy, others	1	1	1	1	3	3	1	2	1	1	1	4	1	1	3	2	2	2	2	5	1	1	4	3	1	1	1	1	1
2	2	2	1	1	2	2	2	56	169	1	19.6072	2	3	2	1	2	TikTok, Instagram	2	7	Beauty and fashion, Comedy	2	3	2	3	2	3	2	4	2	4	3	2	3	3	2	3	1	2	2	2	4	4	4	2	3	5	5	3	1
2	2	2	5	1	2	2	2	54	167	1	19.3625	2	6	5	1	2	Snapchat, Instagram	2	3	Beauty and fashion, sports, Education and literacy, Comedy, Religion	2	2	1	1	1	1	1	1	1	2	1	1	1	1	1	1	1	2	2	2	1	1	4	2	1	1	1	1	1
2	2	2	9	1	2	2	1	47	152	1	20.3428	2	3	2	1	2	Facebook	1	1	Religion	1	1	1	4	2	3	1	1	1	3	1	1	1	1	1	1	1	3	3	1	1	1	1	1	1	1	1	1	1
2	2	2	3	1	2	2	1	54	164	1	20.0773	1	6	5	3	2	Snapchat	1	5	Education and literacy	3	3	3	3	3	3	3	3	3	3	2	3	3	5	3	3	3	3	2	1	3	1	3	3	3	3	3	2	1
2	1	2	9	1	1	2	1	66	166	1	23.9512	2	1	2	1	2	Facebook, Instagram	2	1	sports, health, Education and literacy, Comedy, Religion	1	3	3	2	2	2	5	5	1	5	5	2	5	5	5	3	4	5	3	5	4	3	3	4	4	2	2	3	1
2	2	2	6	1	2	2	1	60	168	1	21.2585	3	3	2	3	2	Facebook, Instagram	2	3	Religion	3	3	1	3	4	5	2	3	2	4	4	3	1	3	2	3	4	3	5	1	4	5	3	3	2	5	5	5	1
2	2	2	3	1	2	2	3	50	151	1	21.9289	4	3	2	1	2	Snapchat, Instagram	2	10	food, Comedy, Religion	3	3	1	1	4	1	1	4	1	3	1	2	1	1	1	1	2	3	4	1	1	3	1	2	1	3	2	2	1
2	2	1	5	1	2	1	2	76	174	1	25.1024	3	6	2	6	2	Snapchat, Instagram, others	3	2	sports, health, others	2	1	1	4	3	3	1	3	3	4	1	3	3	1	4	1	2	4	2	5	3	2	2	1	1	3	4	3	4
2	2	1	3	1	2	2	1	70	170	1	24.2215	2	6	2	1	2	Facebook, TikTok, Instagram	3	7	food, sports, health, Education and literacy, Comedy, Religion	3	4	3	2	5	3	3	2	4	4	5	1	4	3	3	3	3	3	3	2	5	3	4	5	4	5	5	5	3
2	2	1	1	1	2	1	2	60	178	1	18.937	2	2	0	1	2	Facebook, Instagram	2	2	sports, health, Comedy, Religion, others	1	2	1	4	4	1	2	3	1	2	1	4	3	1	1	1	2	2	2	3	1	1	4	1	1	1	2	4	5
2	2	1	2	1	2	2	3	65	180	1	20.0617	2	3	2	1	2	Instagram	1	7	food, sports, health, Comedy	3	2	2	3	3	4	2	3	2	2	5	2	2	4	4	4	2	3	3	3	3	3	3	3	3	3	3	3	3
2	2	2	5	1	2	2	2	60	160	1	23.4375	2	3	2	1	2	Instagram	1	7	Beauty and fashion, food, Education and literacy, Comedy, Religion	2	5	5	3	5	3	2	3	2	4	3	2	3	3	3	3	3	2	2	2	3	4	4	2	2	2	3	3	3
2	1	2	6	1	1	2	1	65	158	1	26.0375	3	2	6	1	2	Instagram	1	4	Comedy	1	2	1	1	1	1	1	1	1	1	1	4	1	3	1	1	1	1	1	1	1	2	1	1	1	1	1	1	1
2	2	1	5	1	1	2	1	60	183	1	17.9163	3	3	5	6	2	Facebook, Snapchat, Instagram	3	6	Comedy	3	3	3	3	3	3	3	3	3	3	3	3	3	3	3	3	3	3	3	3	3	3	3	3	3	3	3	3	3
1	2	1	3	1	2	1	4	85	180	1	26.2346	3	3	2	1	2	Twitter (X), TikTok	2	3	food, sports, Education and literacy, Comedy, Religion	1	1	1	2	2	2	3	2	1	3	4	2	1	2	1	1	3	2	2	1	2	3	3	2	3	3	2	3	4
2	1	2	4	1	2	2	1	55	156	1	22.6003	2	2	2	1	2	Instagram	1	3	health, Education and literacy	1	1	1	1	1	1	1	3	1	1	1	1	1	1	1	1	1	1	1	1	1	1	1	1	1	1	1	1	1
2	1	2	4	1	2	2	1	55	156	1	22.6003	2	2	2	1	2	Instagram	1	5	health, Education and literacy	1	1	1	1	1	1	5	3	1	1	1	1	1	1	1	1	1	1	1	1	1	1	1	1	1	1	1	1	1
2	2	2	3	1	2	2	1	45	162	1	17.1468	3	6	8	1	2	Snapchat, Instagram	2	10	Beauty and fashion, Education and literacy, Comedy, Religion	2	3	2	3	3	3	3	4	2	2	3	2	3	3	3	3	2	2	2	2	2	3	4	2	2	3	3	2	2
2	1	2	3	1	2	2	2	60	160	1	23.4375	2	6	2	1	2	Snapchat, Instagram	2	6	Beauty and fashion, food, sports, health, Education and literacy, Religion	3	3	3	3	3	3	3	3	3	3	3	3	3	3	3	3	3	3	3	3	3	3	3	3	3	3	3	3	3
2	1	1	5	1	2	2	4	77	174	1	25.4327	2	3	2	6	2	Facebook	1		sports	4	4	3	1	5	3	4	1	3	2	1	2	2	2	2	2	1	3	3	3	2	3	3	3	2	1	5	5	5
2	2	2	3	1	2	2	1	59	165	1	21.6713	2	6	2	1	2	Instagram	1	5	food, sports, health, Education and literacy, Comedy, others	2	1	1	2	3	2	2	2	1	2	2	1	1	1	2	1	1	1	2	1	2	2	3	2	3	3	2	2	1
2	1	2	5	1	2	2	1	55	153	1	23.4952	2	2	2	1	2	Facebook, Snapchat, Instagram	3	3	Education and literacy	1	1	1	2	1	1	2	3	1	3	4	2	1	1	1	1	1	2	2	1	1	1	1	1	1	2	3	3	1
2	1	2	5	1	2	2	1	55	153	1	23.4952	2	2	2	1	2	Facebook, Snapchat, Instagram	3	3	Education and literacy	1	1	1	2	1	1	2	3	1	3	4	2	1	1	1	1	1	2	2	1	1	1	1	1	1	2	3	3	1
2	2	2	7	1	1	2	1	70	170	1	24.2215	3	3	2	4	2	Instagram	1	1	food, health	3	2	1	1	3	3	2	3	2	2	4	2	2	2	4	3	2	3	3	3	4	4	4	3	3	3	4	3	3
2	1	2	7	1	2	2	1	76	150	1	33.7778	2	2	8	1	2	Facebook, TikTok, Snapchat, Instagram	4	3	Beauty and fashion, food, sports, health, Education and literacy, Comedy, Religion	1	1	1	1	2	2	3	3	3	3	3	4	2	2	2	4	2	3	3	2	3	4	4	4	2	5	2	5	1
2	1	2	4	1	2	2	2	55	159	1	21.7555	4	6	2	1	2	Facebook, Snapchat, Instagram	3	4	Beauty and fashion, food, health, Comedy, Religion, others	3	3	1	2	3	3	3	2	2	4	3	4	3	3	5	4	3	4	3	2	3	2	5	4	4	4	3	4	2
2	2	2	1	1	1	2	4	59	154	1	24.8777	2	6	2	1	2	Facebook, Instagram, others	3	1	health, Education and literacy, others	2	1	1	1	5	4	3	3	3	1	1	4	1	1	2	1	3	4	2	1	5	4	5	3	1	3	4	2	2
2	2	1	5	1	1	2	2	68	176	1	21.9525	2	2	2	1	2	TikTok, Instagram	2	3	sports, health, Education and literacy, Comedy, Religion	1	2	1	2	2	2	2	3	2	3	3	2	2	3	1	3	2	2	1	1	2	4	5	2	3	4	2	4	5
2	2	1	5	1	2	2	2	67	181	1	20.4511	2	2	2	3	2	Instagram	1	4	sports	2	2	1	4	4	4	2	1	1	3	5	3	1	2	4	3	1	2	1	3	2	2	1	3	2	3	3	3	4
2	2	2	5	1	1	1	2	63	156	1	25.8876	3	6	9	3	2	Twitter (X), Instagram	2	5	Beauty and fashion, food, sports, health, Education and literacy, Comedy, Religion	2	1	2	2	4	4	2	2	1	3	5	5	4	3	3	3	2	2	1	3	3	4	5	1	1	1	3	4	5
2	1	2	11	1	1	2	1	65	150	1	28.8889	3	2	8	1	2	Snapchat	1	6	health, Education and literacy, Comedy	1	1	1	1	3	2	1	2	2	3	3	1	1	3	3	3	1	3	3	1	1	3	2	2	1	1	2	1	4
2	1	2	4	1	1	2	1	55	151	1	24.1217	2	2	2	1	2	Snapchat	1	6	health, Comedy, Religion	1	1	2	1	3	2	1	3	2	3	3	2	1	3	3	3	1	3	3	1	1	3	2	2	1	4	3	4	3
2	1	2	6	1	2	2	2	50	157	1	20.2848	2	3	2	1	2	Snapchat, Instagram	2	5	Beauty and fashion, Education and literacy, Comedy, Religion	3	3	3	3	4	2	2	2	1	4	5	3	2	2	4	2	2	4	4	2	4	4	2	2	1	4	4	4	3
2	1	1	4	1	1	2	1	82	180	1	25.3086	2	2	2	6	2	Instagram	1	2	sports, health, Education and literacy	1	3	2	1	4	3	1	1	1	2	4	4	2	2	5	2	1	1	2	1	2	3	5	2	1	2	1	4	3
2	2	2	6	1	1	2	1	55	164	1	20.4491	2	6	9	3	2	Instagram	1	3	food, Comedy, Religion	3	4	3	5	4	4	4	2	3	2	3	4	4	4	5	3	2	5	5	3	5	5	1	4	4	4	5	4	3
2	2	2	6	1	2	2	1	56	160	1	21.875	2	3	4	1	2	Instagram	1	6	Beauty and fashion, food, sports, health	2	3	2	2	4	3	2	2	2	1	5	3	1	2	3	4	2	3	3	2	2	2	5	4	1	5	3	5	4
2	1	1	5	1	2	2	1	78	184	1	23.0388	2	2	2	1	2	Instagram	1	4	others	1	2	1	1	2	1	1	2	1	2	1	1	2	1	2	2	2	2	2	1	2	3	1	2	2	3	2	2	1
2	1	1	5	1	2	2	1	89	180	1	27.4691	2	3	0	3	2	Facebook, Twitter (X), Snapchat, Instagram	4	4	food, sports, health	3	3	3	3	3	3	2	2	3	3	3	3	3	3	3	3	3	3	3	3	3	3	3	3	3	3	3	3	3
2	2	2	6	1	1	2	1	75	162	1	28.578	4	2	8	1	2	Facebook, Instagram	2	3	health, Education and literacy, Comedy, Religion	2	2	3	2	2	2	3	3	3	3	4	3	2	2	2	2	2	3	3	3	3	3	3	3	2	3	3	2	3
1	2	2	7	1	1	2	1	60	159	1	23.7332	2	3	2	6	2	Facebook, Instagram	2	5	Beauty and fashion, food, health, Education and literacy, Comedy, Religion	1	5	1	3	4	3	2	5	3	5	5	5	3	3	4	3	2	4	3	2	3	2	5	5	3	4	4	5	1
1	2	2	7	1	1	2	1	60	159	1	23.7332	2	3	2	6	2	Facebook, Instagram	2	5	Beauty and fashion, food, health, Education and literacy, Comedy, Religion	1	3	1	2	5	3	2	5	2	3	5	5	2	2	3	3	1	4	3	3	5	1	4	5	2	4	5	4	2
2	2	2	2	1	1	2	1	70	160	1	27.3437	2	1	2	1	2	Instagram	1	7	Beauty and fashion, food, sports, health, Education and literacy, Comedy, Religion	3	4	1	3	4	4	2	3	2	3	3	4	3	3	1	1	1	3	3	3	3	3	3	3	3	3	3	3	3
2	1	1	6	1	2	2	1	70	165	1	25.7117	2	2	2	3	2	Facebook	1	5	Religion	3	1	1	3	3	2	1	2	1	3	4	3	3	4	3	3	2	3	4	3	3	4	3	3	1	4	3	3	3
2	1	1	5	1	2	1	1	93	172	1	31.4359	2	2	0	3	2	Facebook	1	4	Education and literacy	1	2	1	3	3	1	1	1	1	1	1	2	1	2	1	1	1	1	1	1	1	1	1	1	1	3	2	2	3
2	1	1	6	1	2	2	1	78	176	1	25.1808	3	6	2	3	2	Facebook, Instagram	2	4	food, sports, health	3	4	4	3	3	4	5	5	4	2	5	4	4	3	3	5	1	5	4	5	4	4	5	5	4	3	5	5	4
2	1	2	3	1	1	2	1	49	160	1	19.1406	2	3	2	3	2	Instagram	1	3	Beauty and fashion, Comedy, Religion	3	2	3	5	3	3	3	4	2	1	5	5	3	2	3	3	2	5	5	2	5	4	4	5	2	5	4	3	3
2	1	2	4	1	2	2	1	65	160	1	25.3906	2	6	2	6	2	Instagram	1	5	Beauty and fashion	5	5	5	5	5	3	4	4	4	2	2	3	3	3	3	3	4	4	3	3	3	3	3	2	2	2	2	2	3
2	1	1	3	1	2	2	1	60	180	1	18.5185	2	3	2	4	2	Facebook, Twitter (X), Snapchat, Instagram	4	5	sports, Education and literacy, Religion	1	1	2	1	2	3	1	1	1	2	1	3	4	3	3	2	1	1	2	2	2	1	5	2	2	2	2	2	2
2	2	1	0	2	1	1	1	80	178	1	25.2493	2	6	5	1	2	Instagram	1	2	Beauty and fashion, food, Education and literacy, Comedy	2	3	1	1	2	1	1	2	2	5	3	2	3	2	3	1	1	1	1	3	1	3	5	2	2	1	1	3	2
2	1	1	3	1	2	2	1	55	173	1	18.3768	2	3	2	3	2	Twitter (X), Instagram	2	6	sports, Education and literacy, Comedy	2	3	3	1	5	5	3	4	1	3	4	3	2	3	4	2	2	4	3	4	3	3	4	1	4	3	3	5	4
2	1	2	8	1	2	2	1	58	156	1	23.833	2	6	8	4	2	Instagram	1		Beauty and fashion	4	1	1	2	2	1	2	1	1	3	2	3	2	2	3	2	2	2	2	3	2	1	2	2	2	2	2	2	2
2	1	1	7	1	2	2	1	70	172	1	23.6614	2	6	5	1	2	Twitter (X)	1	8	sports	1	2	2	2	3	4	2	5	1	3	1	1	1	1	1	4	1	1	1	1	2	4	5	1	1	1	1	1	3
2	2	2	2	1	2	1	2	63	164	1	23.4236	2	3	2	1	2	Instagram	1	8	others	2	4	3	3	3	3	2	3	1	3	3	4	3	3	3	3	3	3	3	1	2	2	3	1	3	3	2	4	2
2	2	2	4	1	2	2	2	71	161	1	27.3909	3	6	0	1	2	Instagram	1	2	Beauty and fashion, food, sports, health, Education and literacy, Comedy, Religion, others	3	3	3	3	3	1	2	4	3	5	5	3	2	3	1	4	4	2	3	4	4	5	5	5	2	5	5	5	2
2	1	1	4	1	2	2	1	60	170	1	20.7612	2	2	9	1	2	Facebook, Twitter (X), TikTok, Snapchat, Instagram, فلكر, others	7	6	sports, health, Comedy	1	1	1	1	1	1	1	1	1	1	1	1	1	1	1	1	1	1	1	1	1	1	1	1	1	1	1	1	1
2	2	1	7	1	2	2	1	60	160	1	23.4375	2	3	2	1	2	Twitter (X)	1	1	sports	4	5	5	5	5	5	5	5	5	5	5	4	5	5	5	5	3	4	5	5	5	5	5	4	3	3	4	4	4
2	2	1	5	1	2	2	1	70	168	1	24.8016	3	2	8	3	2	Facebook, TikTok, Snapchat, Instagram	4	5	sports, Comedy, Religion	3	3	3	3	3	3	3	3	3	3	3	3	3	3	3	3	3	3	3	3	3	3	3	3	3	3	3	3	3
2	1	1	5	2	1	2	2	6	176	1	1.93698	2	3	0	6	2	Facebook, Twitter (X)	2	1	Beauty and fashion	5	3	4	5	5	5	5	1	1	1	1	1	3	4	4	3	4	3	4	5	3	3	1	1	2	4	3	3	3
2	1	2	5	1	2	2	2	80	170	1	27.6817	2	6	2	6	2	Instagram	1	4	Beauty and fashion	2	3	3	3	4	3	3	3	4	3	2	3	2	3	3	2	2	3	3	3	3	3	3	2	2	3	3	3	2
2	2	1	4	1	1	2	1	82	183	1	24.4857	2	6	2	1	2	Facebook, Snapchat, Instagram	3	3	sports, health, Education and literacy, Comedy	2	3	1	1	2	3	4	3	3	1	5	4	2	3	3	3	2	4	3	2	3	4	2	3	2	3	2	3	2
2	1	1	5	1	2	2	1	59	158	1	23.634	3	1	2	1	2	Instagram	1	6	Comedy	1	1	1	2	1	3	1	4	2	2	3	1	4	4	1	5	2	4	1	1	3	3	4	3	1	5	5	4	4
2	2	2	4	1	2	2	1	50.7	155	1	21.103	1	6	2	1	2	Instagram	1	5	Education and literacy	2	2	1	2	3	1	1	1	1	2	4	1	2	1	4	2	1	2	3	3	2	3	3	3	1	1	2	3	1
2	2	1	5	1	2	2	1	62	174	1	20.4783	2	3	5	1	2	Facebook, Twitter (X), Instagram	3	4	sports, Education and literacy, Comedy	3	2	3	2	3	2	3	2	3	3	2	1	1	2	1	3	3	4	3	4	3	3	1	2	1	3	2	3	1
2	2	2	4	1	2	2	1	50	160	1	19.5312	2	1	2	1	2	Instagram	1	4	Beauty and fashion, health, Education and literacy	3	4	1	3	5	2	5	3	5	4	5	3	1	3	3	2	2	4	4	1	3	4	2	4	2	4	3	5	3
2	1	2	4	1	1	2	1	55	151	1	24.1217	2	2	2	1	2	Facebook, Snapchat, others	3	6	health, Comedy, Religion	1	1	2	1	4	2	1	3	2	2	2	2	1	2	3	3	2	3	3	1	3	3	3	1	1	3	3	4	2
1	2	2	6	1	2	2	2	52	158	1	20.83	2	6	2	1	2	Snapchat, Instagram	2	3	Beauty and fashion, Education and literacy, others	2	2	1	3	3	3	1	2	2	2	2	2	4	2	4	3	2	5	3	4	5	5	4	1	4	5	3	3	1
2	2	2	8	1	1	2	1	57	162	1	21.7193	3	3	4	1	2	Facebook, Twitter (X), Instagram	3	6	Beauty and fashion, food, Education and literacy, Comedy, Religion	3	2	1	3	5	5	2	3	3	5	5	4	1	5	5	3	1	5	5	1	4	5	3	5	1	5	3	4	4
2	1	2	5	1	1	1	3	50	150	3	22.2222	1	3	1	6	2	Facebook, Twitter (X), Snapchat, Instagram, فلكر	5	2	health	2	1	1	1	3	3	2	3	2	3	3	2	3	3	1	2	3	3	1	3	2	3	5	3	2	2	3	2	3
2	2	1	4	1	2	2	1	70	170	1	24.2215	2	1	2	4	2	Facebook, Instagram	2	3	food, sports, Comedy	2	2	3	2	5	4	3	3	1	3	4	4	4	4	3	4	3	5	3	4	5	1	4	3	3	5	4	5	4
2	2	2	6	1	1	2	1	65	169	1	22.7583	3	6	2	1	2	Facebook, Snapchat, Instagram	3	4	Beauty and fashion, food, health, Education and literacy	2	2	1	1	1	1	1	2	1	1	3	1	2	3	1	2	2	3	2	3	2	3	2	3	2	3	3	3	2
2	2	2	6	1	1	2	1	80	170	1	27.6817	4	6	2	1	2	Facebook, Twitter (X), Instagram	3	2	food, Education and literacy, others	1	2	1	3	1	1	1	1	1	2	2	1	1	1	2	2	1	1	2	2	2	2	3	3	2	3	1	1	1
2	2	2	3	1	1	1	1	79	170	1	27.3356	2	3	1	1	2	Snapchat	1	6	Beauty and fashion	2	2	3	1	2	3	1	3	4	4	4	2	3	4	2	4	3	3	3	3	3	2	4	4	4	4	3	4	4
2	2	2	6	1	1	2	1	50	160	1	19.5312	2	6	2	1	2	Facebook, Twitter (X), Snapchat, Instagram	4	2	Beauty and fashion, food, sports, health, Education and literacy, Comedy, Religion, others	4	2	1	3	3	1	3	3	1	1	3	3	1	1	1	1	1	5	4	3	5	1	1	1	1	3	4	3	4
2	1	2	6	1	2	2	1	47	157	1	19.0677	4	3	1	1	2	Facebook, Instagram, others	3		Beauty and fashion, food, sports, health, Education and literacy, Comedy, Religion	2	3	2	2	3	1	1	3	1	2	2	3	3	2	2	2	1	2	3	2	3	4	2	3	2	4	4	3	1
1	2	1	3	1	2	2	1	73	175	1	23.8367	2	2	2	1	2	Instagram	1	4	sports, Comedy, Religion	3	3	3	1	2	3	2	1	1	3	4	3	1	2	1	1	1	1	3	2	3	4	3	1	2	2	3	2	3
2	2	1	3	1	2	2	2	90	180	1	27.7778	2	6	2	1	2	Twitter (X), Instagram	2	4	sports, Comedy	2	2	1	2	2	2	3	4	2	1	4	3	1	3	2	3	2	4	3	1	2	4	4	2	3	3	2	4	2
1	2	2	7	1	2	2	1	53	158	1	21.2306	3	6	1	1	2	Facebook, Snapchat, Instagram	3	6	sports	1	1	2	4	3	2	3	2	2	3	4	2	2	2	4	2	1	3	4	1	3	3	3	4	1	5	3	5	3
2	2	2	4	1	1	2	1	49	155	1	20.3954	2	6	2	1	2	Instagram	1	3	Beauty and fashion, food, health, Education and literacy	3	2	1	1	3	2	2	3	2	3	2	4	3	1	2	3	2	1	2	3	1	3	3	2	1	4	2	3	2
2	2	1	4	2	2	2	4	68	167	1	24.3824	3	3	2	1	2	Snapchat, Instagram	2	8	food, health, Education and literacy, Religion	1	2	1	3	4	2	2	3	2	3	4	2	4	2	3	3	1	3	2	3	2	2	5	2	2	3	2	2	1
2	2	2	9	1	1	2	1	50	159	1	19.7777	3	3	2	1	2	Facebook, Twitter (X)	2	5	Beauty and fashion, Education and literacy, Comedy	1	1	3	3	3	4	4	3	2	3	3	3	3	1	3	2	1	2	2	3	3	5	2	4	3	3	5	1	3
2	2	2	3	2	2	1	4	50	165	1	18.3655	2	3	0	1	2	Snapchat, Instagram	2	10	Beauty and fashion, food, sports, health, Education and literacy, Comedy, Religion, others	2	3	2	3	3	1	3	3	1	3	3	4	2	3	2	4	3	3	2	1	2	3	4	3	1	5	2	5	3
2	1	2	2	1	2	2	1	77	167	1	27.6095	3	3	8	4	2	Facebook, Snapchat, Instagram	3	4	Beauty and fashion, food, Education and literacy, Religion, others	2	3	5	3	4	3	3	2	3	2	3	4	1	3	2	2	1	5	2	2	2	3	1	3	1	5	1	4	1
1	2	2	4	1	1	2	2	49	160	1	19.1406	2	6	8	4	2	Facebook, Instagram	2	3	Beauty and fashion, food, Education and literacy, Comedy, Religion	1	3	1	1	4	1	1	1	1	5	5	4	3	3	1	1	1	5	1	1	5	1	5	1	1	4	1	3	1
2	2	1	5	1	2	1	3	64	165	1	23.5078	2	3	4	1	2	TikTok, Snapchat, Instagram	3	10	food, sports, Education and literacy	2	3	1	2	4	2	3	2	3	5	4	3	4	3	4	4	1	3	2	5	3	3	4	3	3	4	3	4	1
2	1	2	5	1	2	2	1	55	153	1	23.4952	2	2	2	1	2	Facebook, Snapchat, Instagram	3	3	Education and literacy	1	1	1	2	1	1	2	3	1	3	4	2	1	1	1	1	1	2	2	1	1	1	1	1	1	2	3	3	1
2	2	2	0	1	2	2	1	85	170	1	29.4118	2	6	8	1	2	Facebook, Instagram	2	2	Beauty and fashion, Comedy	1	1	1	1	3	1	1	1	1	2	1	1	1	1	2	1	1	1	2	3	1	2	1	1	1	3	2	2	2
2	2	2	5	1	2	2	1	57	170	1	19.7232	2	6	2	1	2	Instagram	1	4	Beauty and fashion, food	2	3	5	2	4	4	2	3	2	5	3	5	5	4	4	4	2	4	3	1	3	4	3	3	2	5	2	5	2
2	2	2	1	1	1	2	1	65	168	1	23.03	2	2	2	1	2	Instagram	1		Comedy	1	5	4	3	4	3	2	3	2	3	3	4	3	3	4	4	2	3	3	4	2	3	5	2	4	4	2	4	3
2	2	2	4	1	1	2	2	67	162	1	25.5296	3	6	2	1	2	Snapchat, Instagram	2	5	Beauty and fashion, food, sports, health, Education and literacy, Comedy, Religion	1	3	1	2	3	3	3	3	3	3	3	3	2	2	3	2	1	4	3	2	3	3	5	3	2	4	3	5	1
2	1	2	2	1	2	2	1	50	153	1	21.3593	3	2	2	1	2	Facebook	1	4	Beauty and fashion	3	3	3	3	3	3	3	3	3	3	3	3	3	3	3	3	3	3	3	3	3	3	3	3	3	3	3	3	3
2	2	2	5	1	2	2	1	65	170	1	22.4913	3	3	1	1	2	Facebook	1	2	health	2	4	2	3	3	2	2	1	1	3	4	3	3	3	3	4	1	2	3	4	1	3	3	4	2	5	3	3	1
2	1	2	3	1	2	2	1	53	155	1	22.0604	3	3	2	1	2	Facebook, Snapchat	2	4	Beauty and fashion	3	3	1	3	5	4	3	1	3	3	5	4	1	2	1	1	2	3	4	1	2	3	5	3	3	5	5	4	1
2	2	1	7	1	1	2	1	85	176	1	27.4406	2	3	5	6	2	Facebook, TikTok, Snapchat, Instagram	4	10	food	4	4	3	3	4	3	3	3	3	3	3	4	4	3	3	2	2	3	3	3	2	3	4	3	3	3	3	3	3
2	2	2	7	1	2	2	1	50	170	1	17.301	2	2	2	1	2	Facebook, Instagram	2	3	Education and literacy, Comedy	3	3	3	4	2	2	1	1	1	4	2	3	1	3	4	3	2	3	4	3	1	1	2	1	2	4	2	2	2
2	2	1	3	1	2	2	4	79	188	1	22.3517	2	6	2	1	2	Instagram	1	4	health	4	3	4	4	4	4	2	2	3	3	2	3	3	3	5	3	3	4	3	3	3	4	4	4	4	2	4	4	4
2	1	2	4	1	2	2	1	58	156	1	23.833	3	2	2	1	2	Snapchat, Instagram, others	3	2	Beauty and fashion, food, sports, health, Education and literacy, Comedy, Religion, others	2	3	1	4	3	2	2	3	2	3	3	2	3	1	2	1	3	3	3	3	2	3	3	3	3	3	3	2	1
2	2	2	7	1	2	2	1	59	160	1	23.0469	3	3	2	1	2	Facebook, TikTok, Snapchat, Instagram	4	3	Beauty and fashion, food, sports, health, Education and literacy, Religion	3	2	2	2	2	2	2	2	2	2	2	2	2	2	2	2	2	2	2	2	3	3	1	2	2	2	2	1	1
2	1	1	2	1	1	1	1	79	178	1	24.9337	2	3	5	6	2	Facebook, Twitter (X), TikTok, Snapchat, Instagram	5	10	sports, Comedy	3	2	4	5	3	3	4	4	2	3	4	4	2	2	3	3	2	2	4	2	5	4	3	3	3	5	5	5	4
2	2	2	2	1	1	2	1	66	168	1	23.3844	2	3	2	1	2	Facebook	1	4	Beauty and fashion, food, sports, Religion	2	2	1	4	3	5	2	5	2	2	5	2	3	1	1	3	2	2	4	4	2	2	4	4	1	4	5	5	5
1	2	1	2	1	1	2	4	70	185	1	20.4529	2	2	2	3	2	TikTok, Snapchat, Instagram	3	4	food, sports, Education and literacy, Comedy	3	3	2	4	4	4	4	4	2	4	4	2	2	4	5	4	2	4	2	3	4	5	2	4	4	4	5	3	4
2	1	2	8	1	2	2	1	62	168	1	21.9671	2	3	2	3	2	Facebook, TikTok, Snapchat, Instagram	4	5	Beauty and fashion, health, Education and literacy, Religion	2	3	4	2	5	1	1	4	1	4	3	5	5	3	1	1	1	1	2	3	2	4	4	2	3	4	1	4	2
2	2	2	6	1	1	2	2	65	167	1	23.3067	3	6	2	1	2	Facebook, Snapchat, Instagram	3	6	sports, health, Religion, others	3	4	3	4	3	3	4	2	4	5	4	3	3	4	4	4	4	4	5	1	4	3	2	4	4	4	4	3	1
2	2	1	4	1	2	2	1	75	170	1	25.9516	2	3	2	3	2	Instagram	1	3	Education and literacy	3	4	4	5	2	4	4	4	2	3	4	3	3	4	3	5	4	2	3	3	3	3	3	3	3	3	3	3	3
2	1	2	8	1	2	2	1	57	155	1	23.7253	2	3	7	1	2	Instagram	1	2	Education and literacy	1	3	2	2	3	2	2	5	2	5	5	4	3	4	4	5	3	4	3	3	2	3	3	3	1	5	3	5	5
2	1	1	4	1	2	2	1	96	173	1	32.0759	4	6	2	1	2	Twitter (X), Instagram	2	5	food	1	5	1	1	3	1	1	3	1	1	1	2	1	1	1	2	1	2	2	4	3	3	3	1	1	1	1	1	3
2	1	2	14	1	1	2	1	50	160	1	19.5312	4	6	1	1	2	Facebook, Snapchat, Instagram	3	6	food, health, Comedy, Religion	3	3	4	4	3	2	2	3	2	3	5	4	3	3	4	4	3	3	3	2	2	3	3	4	2	4	4	4	4
2	2	2	6	1	2	2	1	52	162	1	19.8141	1	3	2	1	2	Instagram	1	3	Beauty and fashion	1	3	3	3	4	4	3	4	2	4	3	4	4	3	2	2	1	2	2	1	2	3	3	2	2	5	3	4	1
1	2	1	3	1	2	1	2	114	191	3	31.2491	2	2	8	1	2	Twitter (X), TikTok, Snapchat, Instagram	4		sports, health, Education and literacy, Comedy	2	3	3	3	3	3	3	3	3	3	4	4	4	3	3	3	3	3	3	3	3	3	3	3	3	3	3	3	3
2	2	2	8	1	1	1	1	69	157	1	27.993	2	3	1	1	2	TikTok, Instagram	2	10	Beauty and fashion, food, Comedy, Religion	2	3	3	1	3	4	4	5	3	5	1	4	4	5	3	5	3	4	4	4	3	3	4	3	3	4	2	4	1
2	2	1	4	1	2	2	2	80	190	1	22.1607	2	2	2	1	2	Snapchat, Instagram	2	5	food, sports, health, Education and literacy, Comedy, Religion, others	2	4	3	3	4	5	3	2	2	5	4	3	4	3	2	2	3	3	3	2	2	1	3	3	1	3	1	3	3
2	2	2	5	1	2	2	2	60	158	1	24.0346	2	6	2	1	2	Facebook, Snapchat, Instagram	3	7	Beauty and fashion, food, Education and literacy, Comedy	1	3	2	2	3	2	2	3	2	2	2	3	2	2	2	3	3	3	2	2	2	2	2	2	2	2	2	3	3
2	1	2	7	1	2	2	1	54	150	1	24	2	2	0	4	2	Instagram	1	2	Religion	3	4	4	4	4	4	4	4	4	4	4	4	2	2	2	2	2	2	2	2	2	2	2	2	2	2	2	2	2
2	2	2	4	1	1	2	2	53	160	1	20.7031	2	3	4	3	2	TikTok, Instagram	2	5	Education and literacy, Comedy	2	3	1	1	3	2	1	2	2	1	3	1	3	4	3	3	2	1	3	1	1	3	5	3	1	3	2	3	1
1	2	2	3	1	2	2	2	60	160	1	23.4375	2	6	2	1	2	TikTok, Instagram	2	3	Education and literacy, Comedy	3	4	1	1	5	3	1	2	2	2	4	2	3	4	3	3	2	1	3	1	1	1	4	3	2	5	2	5	1
2	2	2	3	1	2	2	2	56	161	1	21.6041	1	6	6	1	2	Facebook, TikTok, Snapchat, Instagram	4	6	food, Comedy, others	1	3	2	2	2	2	2	2	2	2	2	2	2	2	2	2	2	2	2	2	2	2	4	3	2	3	2	2	1
2	2	1	5	1	2	2	1	65	171	1	22.2291	3	2	0	6	2	Snapchat	1	6	food, health, Education and literacy	1	3	1	5	3	1	1	1	1	4	1	3	3	3	2	4	1	3	3	2	5	3	4	1	3	4	3	4	2
1	2	1	6	1	2	2	4	100	176	1	32.2831	4	6	4	4	2	Facebook, Twitter (X), TikTok, Snapchat, Instagram	5	1	food, sports, health, Comedy	5	5	5	5	5	3	5	5	5	5	5	5	5	5	5	5	5	5	5	5	5	5	5	5	5	5	5	5	5
2	2	1	8	1	2	2	4	83	175	1	27.102	1	3	5	1	2	Snapchat	1	3	sports, health, Education and literacy, Comedy, Religion	3	4	2	3	2	3	2	3	2	4	4	4	3	2	1	3	3	4	4	3	2	1	4	2	2	2	3	2	3
2	2	2	7	1	2	2	2	65	160	1	25.3906	1	6	6	6	2	Facebook, Snapchat, Instagram	3	6	Beauty and fashion, Comedy	3	2	4	5	3	3	2	4	4	3	2	4	3	3	4	2	4	3	2	4	4	1	3	4	2	2	3	5	3
2	2	2	8	1	2	2	1	60	155	1	24.974	3	3	2	1	2	Instagram	1	2	Beauty and fashion, food, health, Education and literacy, Comedy	1	2	1	1	4	2	3	3	1	3	4	5	4	4	2	4	4	3	4	2	5	4	1	3	3	3	3	3	3
2	2	1	4	1	1	2	2	83	179	1	25.9043	2	3	2	1	2	Facebook, Instagram	2	2	Beauty and fashion, food, sports, health, Education and literacy, Comedy, Religion, others	2	3	1	2	2	1	2	2	2	3	3	3	3	4	2	4	2	3	2	1	2	2	3	3	2	4	3	3	2
2	2	1	3	1	2	2	1	74	183	1	22.0968	2	3	2	1	2	Facebook, Snapchat, Instagram, others	4	10	food, sports, health, Education and literacy, Comedy, Religion	1	2	1	3	4	3	3	3	2	2	2	3	2	3	2	2	2	2	2	1	2	3	3	2	2	3	1	3	3
2	2	1	4	1	1	2	1	92	177	1	29.3658	2	3	1	6	2	Instagram	1	8	Education and literacy	2	2	5	1	1	3	2	1	3	3	2	5	3	4	5	5	3	4	3	4	2	3	5	3	2	4	3	5	3
2	2	2	5	1	2	2	1	69	165	1	25.3444	1	3	4	1	2	Snapchat, Instagram	2	3	Comedy, others	2	3	1	2	2	2	2	3	2	3	3	2	1	2	3	2	2	2	3	1	3	3	4	1	2	1	3	1	2
2	2	1	3	1	1	1	2	70	178	1	22.0932	2	2	0	6	2	TikTok, Instagram	2	5	food, Education and literacy, Comedy	3	3	1	3	2	3	3	3	1	3	4	4	4	2	4	5	3	5	2	3	4	5	5	1	4	4	4	2	5
2	1	2	6	1	2	2	1	60	160	1	23.4375	1	3	0	1	2	Facebook, TikTok, Snapchat, Instagram	4	3	Beauty and fashion, Comedy	2	3	1	4	3	1	1	1	2	1	5	4	1	2	4	3	1	4	2	2	2	1	4	4	3	2	3	4	4
2	1	2	12	1	1	2	1	51	165	1	18.7328	2	2	2	4	2	Snapchat	1	6	Beauty and fashion	3	4	4	3	4	4	3	4	3	4	3	3	3	3	3	3	3	3	3	3	3	4	5	3	3	3	3	3	3
2	1	2	7	1	2	2	1	62	165	1	22.7732	2	6	2	1	2	Facebook, Instagram	2	9	Beauty and fashion, food, health, Education and literacy, Comedy, Religion	2	3	1	3	2	2	1	5	1	4	4	2	3	1	1	1	3	4	3	2	1	4	4	2	2	1	3	1	2
2	2	2	3	1	2	2	1	53	160	1	20.7031	2	3	8	1	1	Instagram	1	2	health, Education and literacy, Religion	3	4	3	3	4	4	3	3	2	5	4	4	3	4	4	3	3	4	4	5	5	4	3	4	2	5	4	5	1
2	2	1	1	2	2	2	1	95	189	1	26.595	2	6	4	1	2	Instagram	1	4	food, sports, health, Education and literacy, Comedy, Religion	2	1	1	2	2	1	1	1	3	2	2	3	1	2	3	1	1	2	2	2	2	3	5	2	2	3	1	1	1
2	1	2	6	1	1	2	1	56	165	1	20.5693	3	3	8	1	2	Instagram	1		Beauty and fashion, food, Comedy, Religion	2	5	1	2	1	3	2	3	1	3	4	3	2	2	1	2	2	3	2	2	2	1	3	2	3	2	2	2	2
2	1	1	4	1	2	2	1	73	173	1	24.3911	1	3	2	1	2	Facebook, others	2	5	sports, health, Comedy	1	2	3	4	3	3	4	4	2	2	3	3	3	2	2	2	1	2	1	4	1	5	2	4	2	5	3	2	1
2	1	2	5	1	2	2	1	52	164	1	19.3337	4	2	4	1	2	Instagram	1	4	Beauty and fashion, Comedy, Religion, others	3	3	1	3	2	2	1	4	2	4	3	2	3	2	2	2	1	4	3	4	3	3	4	4	2	4	2	3	2
2	1	2	5	1	2	2	1	52	164	1	19.3337	4	2	4	1	2	Facebook, Snapchat, Instagram	3	3	Beauty and fashion, food, Comedy, Religion	3	4	1	3	1	3	2	4	2	4	3	2	3	2	3	2	2	3	3	3	4	3	4	4	4	4	3	3	2
2	1	2	5	1	2	2	1	50	158	1	20.0288	2	2	2	1	2	Snapchat	1		Beauty and fashion, food, health, Comedy	2	2	1	2	2	1	1	3	2	4	3	2	2	2	3	2	2	2	2	5	1	2	4	2	2	2	2	2	2
2	2	2	4	1	1	2	1	68	164	1	25.2826	4	3	2	1	2	Facebook, Snapchat, Instagram	3	4	Beauty and fashion, food, sports, Comedy, Religion	1	3	1	4	4	5	3	3	3	4	1	4	1	1	1	1	1	4	3	1	4	4	5	3	1	5	4	5	3
2	2	2	2	2	2	2	2	65	163	1	24.4646	3	3	2	3	2	Facebook, Snapchat, Instagram	3		Beauty and fashion, food, sports, health, Education and literacy, Comedy, Religion	2	4	3	3	4	3	3	3	2	3	2	4	2	3	2	3	3	4	3	4	3	3	4	3	3	3	3	3	3
1	2	2	7	1	2	2	4	50	155	1	20.8117	2	3	8	1	2	Instagram	1	6	others	3	3	1	4	3	3	4	4	3	1	3	4	3	5	2	5	3	4	5	1	3	4	1	3	3	5	3	5	3
2	2	2	4	1	1	2	1	55	160	1	21.4844	3	3	1	3	2	Instagram	1	6	Education and literacy	3	3	1	4	4	1	2	2	1	1	3	3	1	3	4	3	2	2	2	2	3	3	3	1	2	5	3	2	1
2	2	2	6	1	2	2	1	80	175	1	26.1224	4	6	2	1	1	Facebook, Snapchat, Instagram	3	10	Beauty and fashion, food, health, Religion	3	3	2	4	4	3	3	2	2	3	3	4	3	3	3	3	3	3	3	3	3	3	3	3	2	3	3	3	3
2	2	2	4	1	2	2	4	53	163	1	19.9481	2	6	2	3	2	Facebook, Twitter (X), Snapchat, Instagram	4		Beauty and fashion, food, sports, health, Education and literacy, Comedy, Religion, others	4	3	3	3	3	3	3	3	3	3	3	3	3	3	3	3	3	3	3	3	3	3	3	3	3	3	3	3	3
2	2	1	3	1	1	2	1	73	179	1	22.7833	2	2	2	1	2	TikTok, Snapchat, Instagram	3	2	food, sports, health, Religion	3	3	3	3	3	3	3	3	3	3	3	3	3	3	3	3	3	3	3	3	3	3	3	3	3	3	3	3	3
2	2	2	4	1	2	2	2	48	158	1	19.2277	2	3	2	1	2	Facebook, Snapchat, Instagram	3	4	Beauty and fashion, food, health, Education and literacy	3	2	1	2	2	2	2	3	2	3	3	2	2	2	2	1	1	3	2	3	3	3	3	4	2	4	3	3	2
2	2	1	3	1	2	2	1	46	178	1	14.5184	2	6	2	1	2	Instagram	1	5	sports, health, Education and literacy, Comedy, Religion	3	2	1	2	3	3	2	3	3	3	3	1	2	3	2	2	2	1	2	2	2	1	4	3	2	4	2	3	2
2	2	1	4	1	2	2	2	69	175	1	22.5306	2	3	2	1	2	Snapchat, Instagram	2	5	Beauty and fashion, sports, Comedy, Religion	1	3	1	3	4	4	2	2	1	3	3	5	3	3	4	3	1	2	3	2	2	2	3	3	3	3	3	3	3
2	1	2	6	1	2	2	2	47	157	1	19.0677	2	3	2	3	2	Instagram	1	3	Beauty and fashion, health, Education and literacy, Religion	1	2	1	1	1	1	1	3	1	5	3	2	4	2	1	1	1	3	1	5	3	1	5	2	1	3	1	2	5
2	2	2	3	1	2	2	1	79	164	1	29.3724	4	3	2	4	2	Facebook, Twitter (X), TikTok, Snapchat, Instagram	5	10	Beauty and fashion, food, Comedy, Religion	2	2	1	3	4	2	3	4	3	2	1	2	1	4	1	4	2	3	3	2	4	3	4	2	3	4	4	4	1
2	1	2	5	1	2	2	1	77	157	1	31.2386	2	3	2	1	2	Instagram	1	5	Comedy	1	3	1	1	2	1	2	2	1	3	3	3	1	2	1	3	3	2	1	3	3	2	3	2	2	3	3	3	4
2	2	2	6	1	2	1	1	60	160	3	23.4375	4	6	1	6	2	Facebook, Snapchat, Instagram, others	4	5	Beauty and fashion, sports, Education and literacy, Religion	1	2	4	2	2	1	1	1	1	3	5	4	3	3	4	2	2	5	3	4	4	2	5	2	2	3	4	3	4
2	1	2	5	1	2	2	1	78	157	1	31.6443	2	3	2	1	2	Instagram	1	5	Comedy	2	2	3	2	2	2	2	2	2	2	1	3	3	2	4	4	1	3	2	3	3	1	2	3	3	1	2	3	2
2	2	1	4	1	1	1	2	77	180	3	23.7654	3	6	5	3	2	TikTok, Snapchat, Instagram	3	6	food, health, Education and literacy	2	2	2	3	1	4	1	4	3	4	3	2	3	2	2	4	4	3	2	4	4	3	3	3	2	3	3	3	3
2	2	1	4	1	2	2	2	96	192	1	26.0417	2	6	2	1	2	Snapchat, Instagram	2	7	sports, others	1	1	1	2	2	1	2	1	1	3	2	2	1	1	1	1	1	2	1	1	1	1	2	2	2	4	1	1	1
2	2	1	3	1	2	2	1	68	175	1	22.2041	2	6	2	1	2	Instagram	1	3	sports, health, Education and literacy, Comedy, Religion	3	1	2	3	3	3	3	3	2	3	4	3	2	3	1	1	1	1	3	2	2	3	3	3	3	3	3	3	2
2	2	1	3	1	2	2	1	68	176	1	21.9525	2	6	2	1	2	Instagram	1	6	Beauty and fashion, food, sports, health, Education and literacy, Comedy, Religion	2	1	1	2	2	1	1	1	1	2	3	2	2	2	3	2	2	2	2	2	2	2	3	3	2	3	1	3	1
2	2	2	3	1	2	2	1	55	165	1	20.202	1	6	4	1	2	Instagram	1	4	Education and literacy	2	3	1	2	3	3	3	2	3	3	2	2	3	2	2	1	2	2	2	4	2	3	3	1	2	3	2	3	1
2	1	1	3	1	2	2	1	72	183	1	21.4996	2	1	2	4	2	Snapchat, Instagram	2	4	health, Comedy, Religion	3	4	5	4	3	5	4	5	3	4	4	2	2	3	3	4	3	4	5	1	4	5	5	3	4	4	4	5	3
2	1	2	11	1	1	2	1	55	160	1	21.4844	2	3	8	1	2	Instagram	1	2	Beauty and fashion, health, Education and literacy, Religion, others	1	2	2	3	1	3	3	3	2	2	3	1	2	1	3	2	1	3	1	4	3	4	5	3	3	3	3	4	2
2	2	1	3	1	2	2	2	65	179	1	20.2865	2	6	7	3	2	Snapchat, Instagram	2	1	Beauty and fashion, food, sports, health, Education and literacy, Comedy, Religion	1	2	2	1	2	2	2	2	2	2	2	2	2	3	2	3	3	2	2	3	3	2	2	2	2	3	2	2	2
2	2	1	4	1	2	2	1	88	176	1	28.4091	2	1	2	1	2	Facebook, Instagram	2	3	sports	2	2	1	2	4	3	4	3	3	2	4	4	2	3	5	5	2	4	4	1	3	5	2	4	1	4	3	3	3
2	2	1	4	1	1	2	2	60	175	1	19.5918	2	6	2	1	2	Instagram	1	3	sports	1	3	1	2	4	2	1	2	3	2	3	1	3	4	3	2	2	3	3	1	2	4	4	2	4	4	2	2	2
2	1	2	5	1	1	2	1	158	163	1	59.4678	3	3	7	1	2	Facebook, Instagram	2	3	Beauty and fashion, food, sports, health, Education and literacy, Comedy, Religion	1	2	2	3	3	1	2	3	2	5	3	4	4	3	3	2	4	2	2	2	4	5	3	2	4	4	3	2	1
2	2	1	3	1	1	1	2	75	181	1	22.8931	4	2	3	6	2	Facebook, Twitter (X), TikTok, Snapchat, Instagram	5	2	others	1	3	4	5	4	3	3	4	3	4	4	5	4	4	3	3	2	4	4	3	3	3	3	3	3	3	3	3	3
2	2	1	4	1	2	2	2	83	179	1	25.9043	2	3	2	1	2	Facebook, Instagram	2	2	Beauty and fashion, food, sports, health, Education and literacy, Comedy, Religion, others	2	3	3	3	3	3	3	3	3	3	3	3	2	3	3	3	3	3	3	3	3	3	3	3	3	3	3	3	3
2	2	1	4	1	1	2	1	92	177	1	29.3658	2	3	1	6	2	Instagram	1	8	Education and literacy	2	3	4	1	3	3	2	3	3	3	4	5	4	4	5	5	2	3	2	5	3	2	5	3	1	5	3	5	1
2	2	1	4	2	2	2	1	90	175	1	29.3878	3	3	8	3	2	Twitter (X)	1	6	Comedy, others	4	4	4	4	4	3	2	3	3	4	3	3	3	3	3	4	3	4	4	3	4	3	3	4	4	4	3	5	3
2	2	1	5	1	2	2	1	73	178	1	23.04	2	3	4	1	2	Instagram	1	7	sports, Education and literacy, Religion	1	2	2	1	2	2	1	3	1	2	1	2	3	2	1	3	2	1	1	3	2	3	4	2	2	4	2	3	1
2	1	2	5	1	2	2	1	67	169	1	23.4586	2	6	2	1	2	Facebook, Twitter (X), Instagram	3	1	Education and literacy, Religion, others	4	3	3	4	2	3	2	3	3	3	2	2	3	1	5	3	1	4	4	3	3	2	2	3	5	2	4	3	4
1	2	2	7	1	2	2	3	46	156	1	18.902	2	6	2	1	1	1 استخدمها	1	0	others	2	2	2	2	2	2	2	3	2	2	2	2	2	4	3	2	2	1	1	2	2	2	3	2	2	3	3	2	1
2	2	1	4	1	2	2	1	70	180	1	21.6049	2	2	2	3	2	Facebook, Instagram	2	2	sports, Comedy, Religion	1	2	2	2	3	2	1	1	1	2	1	1	3	3	2	1	2	3	2	2	3	2	4	2	2	2	2	2	2
2	2	2	6	1	2	2	1	56	157	1	22.719	1	6	2	3	2	Facebook	1	2	Religion, others	1	1	1	1	1	1	1	1	1	1	1	2	1	1	1	1	1	1	1	1	1	1	5	1	1	1	1	1	1
2	2	1	3	1	1	2	2	65	169	1	22.7583	2	3	4	3	2	Facebook, TikTok, Instagram	3	2	food, sports, Comedy	4	3	2	2	3	2	1	2	2	2	2	1	3	3	3	3	2	2	2	2	2	2	3	2	2	2	2	2	2
2	2	2	2	1	2	2	2	55	169	1	19.257	2	3	2	3	2	TikTok, Instagram	2	5	Comedy, Religion	1	3	3	2	4	2	3	4	1	5	4	1	4	3	1	1	3	3	3	1	3	3	2	3	4	3	3	4	1
2	2	1	4	1	1	2	2	77	182	1	23.246	3	3	4	1	2	Facebook, Twitter (X), TikTok, Instagram	4	3	food, sports, Education and literacy, Comedy	4	2	2	1	2	2	3	2	2	1	3	2	2	3	1	3	1	2	2	2	2	1	2	2	3	2	1	2	2
2	1	2	4	1	2	2	1	42	156	1	17.2584	2	3	2	1	2	Instagram	1	5	Beauty and fashion, food, health, others	2	3	1	2	2	3	2	5	2	4	4	3	3	3	3	2	2	4	3	3	2	3	4	2	2	3	4	4	2
2	2	1	4	1	2	2	1	77.25	179	1	24.1097	2	6	2	3	2	Instagram	1	3	sports, health, Education and literacy, Comedy, Religion, others	2	2	3	4	2	2	3	4	3	5	4	1	3	3	2	2	3	2	2	3	3	4	3	3	2	2	3	3	4
2	2	1	5	1	2	2	1	103	173	1	34.4148	3	2	2	3	2	Facebook, Instagram	2	4	food, sports, Comedy, Religion	3	4	1	3	3	3	3	4	2	4	3	3	2	3	2	3	3	3	2	1	4	5	5	2	2	2	3	1	2
2	1	1	5	1	2	2	1	80	179	1	24.968	1	6	2	1	2	Facebook	1	6	Beauty and fashion	1	1	1	1	1	3	1	1	1	3	3	3	3	1	1	1	1	1	1	1	1	1	3	1	1	1	1	2	2
2	2	1	3	1	2	2	1	68	177	1	21.7051	2	2	7	1	2	Facebook, Twitter (X), TikTok, Snapchat, Instagram	5	3	food, sports, health, Education and literacy, Comedy	2	2	2	1	2	3	2	2	1	2	2	2	2	2	2	1	1	2	2	2	3	2	3	2	3	2	3	2	3
2	1	1	6	1	2	2	1	56	176	1	18.0785	2	6	2	3	2	Instagram	1	5	sports, health, Education and literacy, Religion	1	1	2	3	1	1	1	2	1	3	1	2	3	3	3	3	1	4	2	1	2	2	5	1	1	4	2	4	1
2	2	1	4	1	2	2	2	70	183	1	20.9024	3	3	2	6	2	TikTok, Instagram	2	2	sports, health, Education and literacy, Religion	1	3	1	3	2	3	2	4	1	3	3	2	3	3	1	4	1	2	2	5	3	4	4	2	2	3	4	3	3
1	2	1	3	1	2	2	4	78	170	1	26.9896	2	6	2	3	2	others	1	2	Education and literacy, Religion	1	1	1	1	3	1	1	1	1	2	1	1	1	2	2	2	1	1	1	1	1	2	1	1	1	2	1	1	1
2	2	1	4	1	2	2	1	80	170	1	27.6817	2	2	2	1	2	Instagram	1		sports	2	1	1	3	5	4	3	3	2	1	4	3	2	3	1	1	3	5	3	3	3	5	4	5	4	2	4	3	2
2	2	2	3	1	2	2	1	48	156	1	19.7239	2	3	2	1	2	Twitter (X), TikTok, Snapchat, Instagram	4	5	Beauty and fashion, food, sports, health, Education and literacy, Comedy, Religion, others	2	2	1	1	2	1	1	3	2	1	1	1	1	1	1	1	1	3	2	2	2	2	4	3	2	4	3	2	1
2	2	2	3	1	2	2	1	65	165	1	23.8751	2	3	2	1	2	Instagram	1	3	sports	2	4	3	3	4	4	3	4	2	4	4	4	2	4	2	4	3	4	4	2	2	5	2	3	2	4	4	4	5
1	2	1	3	1	1	1	4	70	181	1	21.3669	2	6	2	3	2	TikTok, Snapchat, Instagram	3	3	sports, Comedy, Religion	3	3	3	4	4	2	4	3	3	4	2	3	3	3	4	3	1	4	4	1	4	2	5	3	4	4	3	3	2
2	2	2	5	1	2	2	1	42	156	1	17.2584	3	2	2	1	2	Snapchat, Instagram	2	3	Beauty and fashion, sports, Comedy, others	3	4	1	1	4	4	3	5	1	5	5	3	1	3	5	4	2	4	3	1	5	5	3	5	5	5	5	5	1
2	2	2	3	1	2	2	3	74	160	1	28.9062	2	2	2	1	2	Facebook, Snapchat, Instagram	3	7	food, Education and literacy, Comedy	3	3	2	3	4	3	4	3	2	3	2	4	3	3	4	3	4	3	3	1	3	4	4	2	2	3	3	3	2
2	2	1	5	1	2	2	3	60	180	1	18.5185	2	3	5	4	2	TikTok, Snapchat, Instagram	3		sports, Comedy	2	2	2	4	4	4	3	3	1	4	3	2	2	2	2	2	1	1	1	1	3	3	2	3	2	3	3	2	3
2	1	2	7	1	2	2	1	50	162	1	19.052	2	3	2	1	2	Instagram	1	5	food, health	1	1	1	1	1	1	1	1	1	1	1	1	1	1	1	1	1	1	1	1	1	1	1	1	1	1	1	1	1
2	1	1	6	1	2	2	2	88	190	1	24.3767	3	3	4	1	2	1 استخدمها	1	4	others	1	1	1	1	1	1	1	1	1	1	1	1	1	1	1	1	1	1	1	1	1	1	1	1	1	1	1	1	1
2	1	1	8	1	2	2	1	70	166	1	25.4028	2	3	2	3	2	Facebook	1	8	food	5	1	1	1	1	2	1	1	1	1	1	1	1	1	1	2	2	1	2	1	3	1	2	1	3	1	1	1	1
2	2	2	4	1	2	2	2	72	170	1	24.9135	2	2	4	1	2	TikTok	1	6	food	3	4	4	4	4	3	2	4	2	4	2	4	1	4	5	4	3	3	4	2	4	4	3	1	4	3	3	3	1
1	2	1	3	1	2	2	4	75	180	1	23.1481	3	6	2	1	2	Snapchat, Instagram	2	5	food, sports	1	1	2	1	5	3	4	3	2	4	1	4	3	2	3	2	3	5	3	1	4	4	3	2	1	2	3	2	2
2	1	2	6	1	2	2	1	55	165	1	20.202	2	3	2	1	2	Instagram	1	5	Beauty and fashion, food, sports, health, Education and literacy, Comedy, Religion, others	3	4	2	5	5	3	4	5	2	3	5	3	3	4	2	5	2	4	4	1	3	4	4	5	3	5	5	5	3
1	2	2	4	1	2	2	4	57	157	1	23.1247	2	2	2	1	2	Twitter (X), TikTok, Snapchat, Instagram	4	3	Beauty and fashion, food, Education and literacy	1	1	1	2	2	1	1	3	3	3	1	1	1	1	4	3	3	2	2	1	1	3	3	1	1	3	4	1	1
2	1	2	5	1	2	2	1	50	160	1	19.5312	2	6	2	4	2	Instagram	1		food	3	2	3	3	3	3	3	3	3	3	3	3	3	3	3	3	3	3	3	4	3	4	4	3	3	5	4	3	3
2	1	1	3	1	2	2	1	54	177	1	17.2364	2	2	2	1	2	Instagram	1	3	sports	3	3	3	3	3	3	1	2	1	3	3	2	2	4	1	2	2	2	2	2	2	2	2	2	2	2	2	2	2
2	1	2	5	1	2	2	2	58	152	1	25.1039	4	2	2	6	2	Instagram	1	3	Beauty and fashion, food, health, Education and literacy	2	2	2	3	3	2	1	2	1	2	2	2	1	2	2	2	1	2	2	1	2	2	4	2	2	3	2	2	1
2	2	1	8	1	2	2	1	94	170	1	32.526	2	3	8	4	2	Instagram	1	5	Comedy	5	5	3	4	4	4	5	5	1	5	2	1	5	1	1	1	5	5	2	5	1	5	5	1	2	5	5	1	5
2	1	2	4	1	1	2	1	55	163	1	20.7008	3	3	4	6	2	Facebook, 1 استخدمها	2	2	sports	3	2	2	1	2	2	2	2	2	2	2	5	2	2	1	1	1	1	1	2	2	2	2	2	2	2	2	2	2
2	1	2	9	1	2	1	1	93	165	1	34.1598	3	3	9	1	2	Facebook, TikTok, Instagram	3		Beauty and fashion, food, sports, health, Education and literacy, Comedy, Religion	3	3	4	2	5	3	2	5	4	2	4	2	4	2	4	3	1	5	2	4	4	2	4	3	3	2	3	3	3
2	2	2	4	1	1	2	1	63	161	1	24.3046	2	6	2	1	2	Facebook, Instagram	2	4	food, sports, health, Education and literacy, Religion	2	1	1	1	1	1	1	1	1	1	3	2	2	2	1	1	1	1	2	2	2	2	4	3	2	3	1	1	2
2	1	1	4	1	2	1	1	51	176	1	16.4644	2	3	2	4	2	Instagram	1	6	sports, Comedy, Religion	3	5	5	3	4	4	3	4	5	5	3	4	4	4	4	5	3	3	3	3	4	5	5	5	5	5	5	5	5
2	2	1	6	1	2	2	1	56	175	1	18.2857	2	3	2	3	2	Instagram	1	3	health	3	1	2	1	3	4	3	1	1	4	5	3	2	3	2	5	1	4	5	2	2	1	1	1	4	4	4	4	5
2	1	1	5	1	2	2	1	83	180	1	25.6173	3	3	2	3	2	Facebook, TikTok, Snapchat, Instagram	4	4	sports, health, Education and literacy, Comedy, Religion	1	2	1	2	2	1	1	2	2	5	1	3	2	2	2	2	1	2	1	3	2	2	5	2	2	3	2	3	3
2	2	1	6	1	2	2	1	56	157	1	22.719	2	6	2	4	2	Instagram	1	4	health	5	3	2	4	5	5	3	2	4	3	2	4	3	4	3	3	3	3	3	3	3	2	4	4	3	2	5	2	2
2	2	1	4	1	2	1	2	65	182	1	19.6232	2	3	5	6	2	Facebook, Snapchat, Instagram	3	8	food, sports, Comedy	3	5	4	4	5	4	3	3	5	5	2	5	4	4	3	5	3	3	3	4	3	4	5	3	3	5	3	4	3
2	1	1	4	1	2	2	1	64	171	1	21.8871	1	6	5	1	2	Instagram	1	5	others	1	1	5	2	5	3	1	2	3	3	2	3	1	4	2	4	1	3	5	1	2	4	2	1	2	4	2	5	1
1	2	2	5	1	2	2	3	65	159	1	25.711	2	6	2	1	2	Facebook, Snapchat, Instagram	3	5	Beauty and fashion, Education and literacy, Comedy, others	3	2	2	2	2	1	2	3	2	2	3	2	2	3	4	2	2	3	4	1	2	3	2	3	3	4	2	3	2
2	2	2	3	1	2	2	2	70	164	1	26.0262	2	6	2	1	2	Facebook	1	4	Beauty and fashion	3	3	3	3	3	3	3	3	3	3	3	3	3	3	3	3	3	3	3	3	3	1	5	3	2	3	3	3	3
2	2	1	4	1	2	2	1	60	176	1	19.3698	3	3	7	6	2	Instagram	1		sports	3	3	3	3	3	3	3	3	3	3	3	3	3	3	3	3	3	3	3	3	3	3	3	3	3	3	3	3	3
2	1	2	5	1	1	2	1	73	166	1	26.4915	3	3	2	1	2	Facebook, Instagram	2	5	Beauty and fashion, health, Religion	4	3	1	3	4	1	2	3	2	4	5	4	1	3	5	1	3	4	3	1	5	3	3	5	1	4	3	3	1
2	2	2	6	1	1	2	1	59	169	1	20.6575	1	3	4	1	2	Twitter (X)	1	0	food	2	3	3	2	3	4	2	3	3	3	3	3	3	2	4	3	4	3	3	3	2	3	2	2	3	3	3	3	2
2	2	1	5	1	2	2	2	72	180	1	22.2222	3	3	2	3	2	others	1	1	Education and literacy, Comedy	1	3	1	3	3	1	1	1	1	2	1	1	1	1	1	2	1	2	2	1	3	3	5	1	1	3	2	1	1
2	1	1	5	1	2	2	2	60	175	1	19.5918	3	1	2	1	2	Facebook, TikTok, Snapchat, Instagram	4	3	food, sports, Education and literacy, Comedy	1	3	1	1	3	1	3	4	2	4	4	2	3	3	2	3	2	3	2	1	2	3	4	2	3	3	1	2	2
2	2	2	3	1	1	2	2	67	170	3	23.1834	4	3	8	4	1	TikTok, Snapchat	2	2	Comedy	4	3	3	3	2	2	2	2	2	2	2	2	2	2	2	2	2	3	3	3	2	2	2	2	3	3	2	1	2
2	1	2	4	1	2	2	1	47	155	1	19.563	2	3	7	1	2	Facebook, Snapchat, Instagram	3	5	Beauty and fashion, food, sports, health, Education and literacy, Comedy, Religion, others	3	2	2	2	3	1	1	3	2	4	4	4	2	3	2	3	2	4	3	3	3	3	4	2	2	3	3	3	3
2	1	2	4	1	2	2	1	50	165	1	18.3655	2	6	2	3	2	Instagram	1	5	Comedy	3	3	1	3	4	3	5	3	1	4	3	3	2	3	3	2	2	3	3	3	3	4	4	2	3	5	3	3	3
2	1	1	3	1	2	2	1	90	176	1	29.0548	3	3	7	1	2	Facebook, Twitter (X), TikTok, Snapchat, Instagram	5	5	sports	3	3	3	3	3	3	3	3	3	3	3	3	3	3	3	3	3	3	3	3	3	3	3	3	3	3	3	3	3
2	2	2	5	1	2	1	4	50	165	1	18.3655	2	6	2	1	2	Instagram	1	6	food, sports, health, Education and literacy, Comedy	1	4	1	3	3	1	3	3	2	4	4	2	2	3	3	4	2	3	2	2	2	2	4	3	3	4	2	4	2
2	1	1	5	1	2	2	1	90	177	3	28.7274	2	3	5	6	2	TikTok, Instagram	2	8	health, Comedy	3	3	3	3	2	3	2	1	2	3	5	5	2	3	5	4	2	5	4	3	5	3	4	2	3	1	2	2	2
2	2	2	4	1	1	2	1	60	160	1	23.4375	2	3	2	1	2	Instagram	1	6	Education and literacy, others	1	2	2	4	4	3	4	5	2	5	5	3	1	1	4	3	4	4	4	1	2	5	3	3	1	5	3	5	5
1	2	2	9	1	1	2	2	90	164	1	33.4622	4	6	2	1	2	TikTok	1	3	food, Comedy	1	3	1	3	4	3	1	1	1	1	4	5	1	1	3	3	1	2	3	1	1	3	1	3	1	5	2	3	1
2	1	1	3	1	2	2	1	71	174	1	23.4509	1	3	0	1	2	Facebook, TikTok, Instagram	3	2	sports, Education and literacy, Comedy	1	2	2	3	3	3	3	4	1	3	3	1	2	1	1	2	2	2	1	3	1	3	4	2	3	4	1	4	3
2	2	2	4	1	2	2	2	64	174	1	21.1389	4	3	7	1	2	Facebook, Instagram	2	7	Beauty and fashion, food, Comedy	3	3	2	3	3	3	3	3	3	3	3	3	3	3	3	3	2	2	2	2	3	3	3	3	3	4	3	4	1
2	1	2	3	1	2	2	2	60	163	1	22.5827	2	2	2	1	2	Facebook, Twitter (X), Snapchat, Instagram	4	4	food, health, Education and literacy, Comedy	1	2	1	2	5	2	2	3	1	5	3	2	3	3	3	3	2	1	3	2	3	4	5	2	2	4	2	3	3
2	1	1	5	1	2	2	1	90	177	3	28.7274	2	1	1	4	2	TikTok, Instagram	2	8	sports, health	4	4	4	4	4	3	3	3	3	3	3	4	3	4	3	3	3	3	4	4	3	2	2	3	3	2	3	2	4
2	2	2	4	1	2	2	2	62	174	1	20.4783	4	3	7	1	2	Facebook, Instagram	2	7	Beauty and fashion, food, Comedy	3	3	2	3	2	2	3	2	2	3	3	1	3	2	2	3	2	3	3	3	2	3	3	3	3	3	3	3	2
2	1	1	5	1	2	2	1	65	179	1	20.2865	2	2	2	6	2	Facebook, TikTok, Instagram	3	1	sports, Education and literacy, Comedy, Religion	2	1	1	1	1	1	1	1	1	1	2	1	2	1	1	1	1	1	1	1	2	2	1	2	2	2	3	2	2
2	1	2	5	1	2	1	1	80	166	1	29.0318	3	2	6	1	2	Facebook, Twitter (X), TikTok, Snapchat, Instagram	5	2	Beauty and fashion	4	3	4	3	4	5	4	5	3	5	5	3	3	3	3	4	4	4	4	3	3	2	3	3	3	3	3	2	5
2	2	2	3	1	2	2	1	50	177	1	15.9597	1	6	4	1	2	TikTok, Instagram	2	2	Beauty and fashion, Education and literacy, Comedy	1	3	3	4	3	3	4	2	4	4	3	2	3	3	3	1	4	3	4	3	2	3	3	3	2	4	3	2	4
2	2	1	3	2	1	2	2	60	163	1	22.5827	2	6	5	4	2	Facebook, Twitter (X), TikTok, Instagram	4	3	Beauty and fashion, sports, health, Education and literacy, Religion	3	5	4	3	3	5	5	2	3	3	4	3	4	4	5	4	4	4	3	3	3	4	5	4	4	4	5	5	4
2	1	2	3	1	2	1	1	70	155	1	29.1363	3	3	2	6	2	Facebook, Twitter (X), TikTok, Snapchat	4	2	Beauty and fashion, food, health, Education and literacy	4	4	4	2	3	4	3	3	4	4	4	5	2	3	4	4	4	3	3	4	4	4	3	2	2	2	2	3	3
2	2	2	8	1	1	2	2	48	162	1	18.2899	2	3	2	1	2	Facebook, Instagram, others	3	1	health, Education and literacy, Religion	2	2	1	1	5	2	1	2	2	5	3	4	2	2	2	2	1	2	2	1	2	1	4	2	2	3	3	3	3
2	2	1	4	1	1	1	1	110	196	1	28.6339	3	3	5	3	2	Facebook, Twitter (X), Instagram	3	4	sports, Comedy, Religion, others	2	4	4	1	2	2	2	4	3	5	4	3	2	5	3	2	4	5	3	2	3	5	3	3	4	3	2	4	2
2	2	1	5	2	1	2	2	77	191	1	21.1069	3	3	4	4	2	Instagram	1	6	food, sports	3	3	3	2	2	3	2	3	3	3	3	2	2	2	3	4	2	2	3	2	3	2	3	3	2	2	2	2	2
2	1	1	6	1	2	2	2	100	179	1	31.21	3	2	2	3	2	others	1	6	sports, Religion, others	1	2	1	2	3	1	1	3	1	1	3	2	3	2	1	2	1	3	2	1	1	2	4	2	2	2	1	2	4
1	2	1	3	1	2	2	2	65	178	1	20.5151	3	2	0	1	2	Instagram	1	2	others	2	2	1	3	3	3	1	2	1	2	2	2	1	1	1	1	2	2	2	1	2	2	3	2	2	2	2	2	1
2	2	2	5	1	2	2	2	60	154	1	25.2994	4	6	2	1	2	Facebook, Instagram	2	4	food, health, Comedy, Religion, others	2	3	3	2	3	2	3	3	3	4	3	3	3	4	4	3	3	4	3	2	2	4	3	3	3	4	2	4	3
2	1	1	5	1	2	2	1	70	170	1	24.2215	4	6	8	1	2	Facebook	1	2	sports	2	1	1	1	4	3	3	2	2	2	1	3	2	2	1	1	3	3	3	1	1	3	5	1	3	5	3	2	1
1	2	2	4	1	1	2	2	67	158	1	26.8386	3	3	4	3	2	Facebook, Instagram	2	4	Beauty and fashion, others	1	2	2	1	2	3	1	3	1	1	3	2	2	2	1	1	1	3	3	3	4	4	3	1	3	2	5	5	1
1	2	2	2	1	2	2	2	76	145	1	36.1474	2	3	8	1	2	TikTok, Instagram	2	9	Beauty and fashion, food, sports, health, Education and literacy, Comedy, Religion	2	3	4	3	3	3	3	3	3	3	3	4	2	3	3	3	3	3	2	3	3	3	3	3	3	3	3	3	3
2	2	1	1	1	2	2	1	75	180	1	23.1481	2	2	2	1	2	Instagram	1	3	sports, Education and literacy, Religion	2	3	2	3	3	3	3	4	1	4	2	1	1	3	1	2	1	5	4	2	2	3	4	1	2	3	4	3	1
2	2	1	11	1	2	2	4	72	173	1	24.0569	2	6	2	1	2	Facebook	1	2	sports, Education and literacy, Comedy, Religion	3	2	1	2	2	3	2	4	2	4	4	2	2	2	2	5	4	4	3	3	3	4	4	2	4	4	3	3	2
1	2	2	4	1	1	1	1	53	158	1	21.2306	3	3	2	4	2	Facebook, TikTok, Snapchat	3	4	Beauty and fashion, food, sports, health, Education and literacy, Comedy, Religion	2	2	3	5	5	2	4	3	2	5	5	4	4	2	2	2	2	3	4	4	4	4	5	2	3	5	5	4	2
2	1	2	3	1	2	2	1	71	166	1	25.7657	3	2	2	1	2	Twitter (X), Instagram	2	10	Beauty and fashion, food, Education and literacy, Religion	2	3	3	3	2	4	3	3	4	3	2	2	3	4	2	4	3	3	3	3	2	1	2	3	3	3	2	1	2
2	2	2	2	1	1	2	1	67	160	1	26.1719	2	2	6	6	2	Facebook, Instagram	2	3	Beauty and fashion, Education and literacy, Comedy, Religion	2	3	1	3	4	3	2	3	2	3	3	3	3	3	4	3	3	4	3	2	3	3	1	3	2	4	2	3	3
2	2	1	6	1	2	2	1	70	175	1	22.8571	2	2	2	1	2	Instagram	1	6	Religion	4	3	4	3	3	3	3	3	3	3	3	3	3	3	3	3	3	2	3	3	3	3	3	3	3	3	3	3	3
2	1	2	4	1	2	2	1	72	159	1	28.4799	2	3	2	1	2	Instagram	1	4	Beauty and fashion	2	2	1	3	3	2	2	3	1	2	3	2	2	2	2	2	2	2	3	3	2	3	3	2	2	2	2	1	1
1	1	1	5	1	2	1	2	55	170	1	19.0311	4	6	1	1	2	Facebook, TikTok, Instagram	3	6	food, sports, Education and literacy, Comedy, Religion	1	2	1	1	2	2	1	2	2	3	3	2	1	1	2	1	2	2	1	1	2	3	4	1	1	3	2	1	1
2	1	2	5	1	1	2	3	45	164	1	16.7311	3	1	2	1	2	Facebook, Snapchat, Instagram	3	10	food, health, Comedy, Religion	1	3	2	5	4	3	3	2	2	2	2	3	3	3	3	3	3	3	3	3	3	2	4	2	3	3	3	3	3
2	1	1	4	1	2	2	1	60	168	1	21.2585	4	3	2	1	2	Instagram	1	2	sports, Education and literacy, Comedy, Religion	1	2	1	1	3	2	1	2	1	2	2	2	1	2	1	1	1	2	1	1	2	2	4	1	1	1	2	1	1
2	2	2	5	1	2	2	1	54	150	1	24	4	3	2	1	2	Facebook, TikTok, Snapchat, Instagram	4	5	Beauty and fashion, food, Comedy	2	3	2	4	3	2	1	2	1	2	2	2	2	2	1	2	2	3	3	1	2	3	1	3	2	3	3	3	2
2	1	1	3	1	2	2	1	55	170	1	19.0311	3	3	8	3	2	Facebook, Twitter (X), TikTok, Snapchat, Instagram	5		sports	5	5	5	2	4	4	3	5	5	3	3	3	3	4	3	3	3	3	3	3	5	2	1	3	5	5	3	5	5
2	2	2	5	1	2	2	1	53	156	1	21.7784	2	6	2	1	2	Facebook, TikTok, Snapchat, Instagram	4	6	Beauty and fashion, food, health, Education and literacy	3	2	3	3	3	3	3	3	2	3	3	3	3	3	3	3	3	3	3	3	3	3	3	3	3	3	3	3	3
2	2	2	5	1	2	2	2	62	155	1	25.8065	2	3	2	1	2	Twitter (X), TikTok, Snapchat, Instagram	4	8	food, sports, Comedy, Religion	3	2	4	2	4	3	3	2	2	3	4	3	4	2	3	3	3	3	4	2	4	4	4	3	4	2	3	3	4
2	2	2	3	1	1	2	2	60	170	1	20.7612	3	6	7	6	2	Facebook, Twitter (X), TikTok, Snapchat	4		food, Education and literacy, Comedy, Religion	3	4	3	2	1	3	2	2	3	2	3	2	3	3	4	3	4	3	4	4	3	2	3	1	3	4	1	2	3
2	2	2	4	1	2	2	1	58	160	1	22.6562	2	2	8	1	2	Instagram	1	5	Beauty and fashion, food, Comedy, Religion, others	2	2	2	3	2	2	3	4	3	3	3	2	3	3	2	3	3	2	4	3	4	4	3	3	2	3	3	3	3
2	2	2	3	1	1	2	1	57	156	1	23.4221	2	3	5	1	2	Instagram	1	3	health	3	3	3	3	3	3	3	3	3	3	3	3	3	3	3	3	3	3	3	3	3	3	3	3	3	3	3	3	3
2	2	1	5	1	2	2	2	69	180	1	21.2963	3	3	2	6	2	others	1	6	Education and literacy	1	2	1	1	5	4	1	2	3	2	1	5	4	3	4	2	2	3	2	4	2	2	5	4	2	4	3	4	2
2	2	1	4	1	2	2	1	70	177	1	22.3435	1	3	4	4	2	Twitter (X)	1	5	food	5	4	2	1	4	1	4	1	4	3	3	4	5	5	1	1	1	2	3	1	4	4	5	4	5	1	1	4	2
2	2	1	5	1	2	2	2	70	180	1	21.6049	2	6	2	3	2	Facebook	1	3	Comedy	3	4	4	5	5	3	5	5	5	3	5	5	5	5	5	5	5	5	5	3	5	5	5	5	5	5	5	5	3
1	1	2	3	1	1	1	1	66	170	1	22.8374	2	3	2	6	2	Twitter (X), others	2	3	food, sports, others	5	2	3	4	1	1	1	4	1	1	1	3	3	2	3	1	2	1	2	2	1	3	3	3	1	1	1	1	1
2	2	2	6	1	2	1	1	68	160	1	26.5625	4	3	5	1	2	Instagram	1	4	Education and literacy	3	3	1	3	4	1	1	1	1	1	1	3	3	1	1	3	3	1	3	1	1	1	5	3	3	5	1	1	1
2	1	2	5	1	2	2	1	50	160	1	19.5312	2	6	2	4	2	Instagram, فلكر	2	7	sports	4	4	3	3	3	3	4	4	5	4	4	3	3	4	3	4	4	3	3	4	4	4	4	4	4	3	3	4	4
2	2	2	5	1	2	2	1	53	150	1	23.5556	4	3	2	1	2	Facebook, TikTok, Snapchat, Instagram	4	4	Beauty and fashion, food, Comedy	3	3	3	3	3	3	3	3	3	3	3	3	3	3	3	3	3	3	3	3	3	3	3	3	3	3	3	3	3
2	1	1	4	1	2	2	1	85	186	1	24.5693	3	1	2	1	2	Instagram	1	4	sports, Comedy	2	1	1	3	3	3	1	1	3	3	4	1	1	1	3	1	1	3	1	1	2	2	5	2	1	2	1	1	1
2	2	1	6	1	1	1	2	103	194	1	27.3674	3	6	5	1	2	Facebook, Twitter (X), TikTok, Snapchat, Instagram, others	6	4	Religion, others	1	1	1	1	1	1	1	1	1	1	1	1	1	1	1	1	1	1	1	1	1	1	1	1	1	1	1	1	1
2	2	2	5	1	1	2	1	80	160	1	31.25	3	2	2	6	2	Instagram	1	9	food	5	2	2	2	2	4	2	4	2	1	4	1	2	3	3	4	3	3	3	5	2	4	3	1	2	5	2	4	3
2	1	2	3	1	1	2	2	53	163	1	19.9481	3	2	2	1	2	Facebook, Twitter (X), Snapchat, Instagram, others	5		Beauty and fashion, health, Education and literacy, Comedy, Religion, others	1	5	3	2	3	2	2	1	3	5	3	3	4	4	3	2	2	5	3	2	5	3	5	3	3	4	4	5	2
2	2	2	3	1	1	2	1	60	160	1	23.4375	2	3	0	6	2	Facebook, Snapchat, Instagram, others	4	5	Beauty and fashion, food, Education and literacy, Comedy, Religion	2	2	2	2	2	2	2	2	2	2	2	2	2	2	2	2	2	2	2	2	2	2	2	2	2	2	2	2	2
2	2	2	3	1	2	2	1	59	159	1	23.3377	2	6	2	1	2	TikTok, Snapchat, Instagram	3	4	food, Comedy	2	3	2	4	3	1	2	3	3	5	3	3	4	4	4	3	2	4	2	4	3	4	4	2	2	3	3	4	2
2	2	1	2	1	2	2	2	60	176	1	19.3698	3	3	1	6	2	Instagram	1	5	food, sports, Comedy	2	3	3	4	3	3	4	2	4	4	4	4	3	3	3	3	2	2	3	3	4	3	4	2	3	3	3	4	3
2	2	2	5	1	2	2	1	62.5	163	1	23.5237	2	3	2	6	2	Facebook, Twitter (X), TikTok, Snapchat, Instagram	5	4	Beauty and fashion, food, sports, Education and literacy, Comedy	3	3	1	2	2	3	4	3	2	3	2	2	2	4	4	4	4	4	3	2	2	4	3	5	2	4	2	3	1
2	1	1	4	1	1	2	1	65	175	1	21.2245	2	3	0	3	2	Facebook	1	4	Education and literacy	2	4	1	4	4	2	1	1	2	2	4	3	1	1	1	1	1	3	1	2	3	1	5	2	3	5	4	4	2
2	2	2	5	1	2	1	1	60	167	1	21.5139	1	3	5	6	2	Instagram	1	3	Beauty and fashion, food	1	1	1	2	2	2	2	3	1	2	2	2	1	1	1	1	1	1	1	1	3	2	2	2	1	1	1	1	1
2	2	2	5	1	2	2	1	45	164	1	16.7311	2	6	2	1	2	Instagram	1	5	Beauty and fashion, health, Religion	3	2	2	3	3	3	3	2	1	3	3	2	2	2	1	1	1	3	3	3	3	3	4	3	2	3	4	3	2
2	2	2	4	1	1	2	1	42	164	1	15.6157	2	6	2	1	2	Instagram	1	6	Comedy	2	3	2	3	3	5	3	3	5	5	3	4	2	5	4	5	3	5	3	2	4	4	3	3	2	4	4	4	5
2	2	2	4	1	2	2	1	60	160	1	23.4375	2	3	3	3	2	Facebook, Instagram	2	4	food, Education and literacy, Comedy	1	3	2	1	2	2	2	3	1	3	3	2	3	2	3	3	2	1	1	3	2	3	5	2	2	3	1	3	4
2	2	1	3	1	2	2	2	65	183	1	19.4094	2	1	2	1	2	TikTok, Instagram	2	5	others	3	2	2	3	2	3	3	5	3	3	3	3	4	2	5	4	4	5	5	3	4	5	3	4	2	4	5	5	5
2	2	2	4	1	2	2	2	45	155	1	18.7305	3	6	5	1	2	Facebook, Instagram	2	4	Beauty and fashion, food, health, Education and literacy, Comedy, Religion	3	3	1	3	4	1	1	5	2	4	5	3	4	3	3	2	2	5	5	2	3	4	3	5	2	4	4	4	4
2	1	1	6	1	2	2	1	65	177	1	20.7476	2	3	2	3	2	Instagram	1	6	sports, Education and literacy, Comedy, Religion	2	1	1	2	5	2	3	4	2	5	2	3	4	3	5	1	3	3	3	2	3	4	5	1	1	4	4	3	2
2	2	2	5	1	2	2	1	60	163	1	22.5827	2	6	2	1	2	Facebook, Instagram	2	5	Beauty and fashion, food, sports, health, Education and literacy, Comedy, Religion, others	2	2	2	1	3	2	2	3	3	3	2	3	1	3	2	2	2	3	2	2	1	3	3	3	2	4	2	4	2
2	2	2	11	1	1	2	4	56	162	1	21.3382	4	6	2	1	2	Facebook, TikTok, Instagram	3	2	Beauty and fashion, food, sports, health, Education and literacy, Comedy, Religion, others	3	4	3	1	1	2	1	2	2	2	1	2	3	1	1	1	1	1	2	3	3	3	5	3	4	2	3	1	3
2	1	2	6	1	2	2	1	45	155	1	18.7305	1	6	1	1	2	Facebook, Instagram	2	6	Beauty and fashion, health	2	2	1	4	2	4	2	4	1	4	3	4	5	3	4	4	2	4	5	5	4	3	3	1	2	4	3	4	3
2	1	1	6	1	1	2	1	55	168	1	19.487	2	3	2	1	2	Facebook, Snapchat, Instagram	3	4	sports	2	5	3	4	3	4	4	4	2	3	5	3	2	4	2	4	5	4	4	2	2	4	2	4	4	5	3	4	2
2	2	2	6	1	1	2	1	70	175	1	22.8571	1	6	8	1	2	Instagram	1	4	health, Education and literacy, Religion	2	1	2	5	3	2	1	2	2	2	5	2	1	2	2	2	1	2	2	1	2	3	3	5	3	3	2	4	1
2	1	1	5	1	2	2	1	65	177	1	20.7476	3	3	5	1	2	Facebook, Twitter (X), Instagram	3	2	others	2	2	2	2	3	1	5	3	4	2	1	3	2	3	2	2	3	3	4	3	2	4	4	5	2	4	2	2	2
2	2	2	5	1	1	2	1	69	162	1	26.2917	2	3	2	4	2	Facebook, Snapchat, Instagram	3	2	food, sports, health, Education and literacy, Comedy, Religion, others	2	3	1	2	4	1	1	4	1	4	5	3	3	3	1	4	1	3	2	4	3	1	5	1	2	5	4	5	5
2	1	1	7	1	2	2	1	65	168	1	23.03	2	1	2	6	2	Facebook, Twitter (X), Snapchat, Instagram	4	1	sports	1	1	1	5	5	3	1	1	2	5	1	5	5	5	4	5	1	2	1	1	5	2	5	1	1	4	5	5	5
2	1	2	5	1	2	2	1	70	164	1	26.0262	3	2	4	1	2	Facebook, Snapchat, Instagram	3	6	Beauty and fashion, food, health, Education and literacy	3	3	3	3	3	3	3	3	3	3	3	3	3	3	3	3	3	3	3	3	3	3	3	3	3	3	3	3	3
2	2	2	5	1	2	2	3	46	164	1	17.1029	1	3	2	1	2	Instagram	1	4	Beauty and fashion, health, Education and literacy, Comedy, Religion	3	2	2	4	3	4	3	4	2	3	4	2	2	4	1	1	3	4	3	1	3	5	3	3	2	4	4	4	1
2	2	2	6	1	1	2	1	70	175	1	22.8571	1	6	8	1	2	Instagram	1	4	health, Education and literacy, Religion	1	2	2	5	2	2	1	1	1	1	5	2	2	2	2	2	2	2	2	2	2	2	2	2	2	2	2	2	1
2	2	1	8	1	2	2	1	65	170	1	22.4913	2	1	2	1	2	Facebook, Instagram	2	2	sports, Education and literacy, Comedy, Religion	1	2	1	1	3	3	3	3	3	3	3	2	4	4	4	4	3	3	4	3	3	4	3	2	3	3	3	4	3
2	1	1	6	1	2	2	1	83	178	1	26.1962	2	2	2	3	2	Facebook, Twitter (X), TikTok, Snapchat, Instagram	5	4	Beauty and fashion, sports, health	2	2	2	3	3	3	2	3	2	3	2	3	2	3	3	3	2	3	3	3	3	3	4	3	3	4	3	3	1
2	2	2	1	1	2	2	1	76	155	1	31.6337	4	1	2	3	2	Facebook, Snapchat, Instagram, others	4		Beauty and fashion, food, health, Education and literacy, Comedy, Religion	2	3	1	2	5	3	2	2	2	3	2	4	3	2	5	4	2	3	3	1	4	4	3	2	2	4	4	3	5
2	2	1	2	1	2	2	2	78	183	1	23.2912	3	3	2	1	1	1 استخدمها	1	0	food, sports, health, Education and literacy, Comedy, Religion	1	2	1	3	3	1	3	2	1	2	1	2	1	2	2	1	1	1	1	1	1	1	1	1	2	2	2	2	2
2	2	1	4	1	2	2	1	70	177	1	22.3435	2	3	2	1	2	Facebook, TikTok, Snapchat, Instagram	4	2	sports	3	3	3	2	2	2	2	2	2	2	2	2	2	2	2	2	2	2	2	2	2	2	2	2	2	2	1	1	1
2	2	1	5	1	2	2	1	70	178	1	22.0932	2	2	2	1	2	Instagram	1	5	Comedy	1	3	5	1	1	2	3	4	1	1	1	3	4	1	1	1	1	1	1	3	2	2	3	1	5	4	1	1	2
2	2	2	11	1	1	2	4	56	162	1	21.3382	4	6	2	1	2	Facebook, TikTok, Instagram	3	4	Beauty and fashion, food, sports, health, Education and literacy, Comedy, Religion, others	3	3	1	1	2	1	2	3	2	2	1	1	4	1	2	1	1	1	2	3	3	3	4	2	3	2	4	2	3
2	2	2	5	1	2	2	1	68	168	1	24.093	3	6	1	4	2	Instagram	1	3	Religion	3	3	3	3	2	1	1	3	1	4	2	3	3	3	1	1	1	2	2	2	2	1	3	2	2	2	1	1	1
2	2	2	6	1	2	2	2	64	178	1	20.1995	4	3	2	3	2	Instagram	1	7	Beauty and fashion	1	1	1	1	1	1	1	1	1	1	1	1	1	1	1	1	1	1	1	1	1	1	1	1	1	1	1	1	1
2	2	2	3	1	1	2	1	70	160	1	27.3437	2	1	2	1	2	Snapchat, Instagram	2	5	Beauty and fashion, food, sports, health, Education and literacy, Comedy, Religion, others	3	3	3	3	3	2	3	3	3	3	3	3	3	3	3	3	3	3	3	3	3	3	3	3	3	3	3	3	3
2	1	2	3	1	2	2	2	60	165	1	22.0386	3	3	8	1	2	Facebook, Snapchat, Instagram	3	4	Beauty and fashion, food, Comedy, others	2	4	2	1	5	2	5	2	1	3	2	4	1	3	2	4	2	4	5	1	4	3	2	2	3	2	4	1	2
1	1	2	7	1	1	2	1	80	170	1	27.6817	3	3	4	1	2	Facebook	1	8	Beauty and fashion, food, sports, health, Education and literacy, Comedy, Religion	4	4	3	2	4	4	4	3	4	2	5	4	4	2	4	3	4	4	2	4	4	1	4	4	3	3	4	4	2
2	1	2	3	1	2	1	2	52	155	1	21.6441	1	2	5	1	2	Instagram	1		others	3	4	3	5	4	4	4	3	2	3	5	5	5	4	3	5	2	4	5	4	5	5	4	3	3	5	5	5	4
1	1	1	1	1	2	2	2	90	196	3	23.4277	1	3	4	4	2	Facebook, Instagram	2	1	food, sports, Comedy, Religion	1	1	2	1	3	2	2	2	1	3	2	5	1	3	1	2	1	1	3	1	3	4	4	3	2	3	2	4	1
2	1	1	5	1	1	2	1	60	162	3	22.8624	3	2	8	3	2	TikTok, Snapchat, Instagram	3	7	sports, health	3	3	4	1	2	2	2	3	2	4	2	3	2	3	5	3	2	4	2	2	4	4	3	2	2	3	3	3	2
1	2	2	5	1	2	2	1	65	161	1	25.0762	2	3	2	1	2	Instagram	1	3	Beauty and fashion	2	3	1	3	4	3	3	3	2	4	2	3	2	5	4	4	3	4	2	2	3	4	5	3	2	4	3	4	2
2	2	1	1	1	1	1	2	80	178	1	25.2493	3	3	3	3	2	Snapchat, Instagram	2	9	Education and literacy, Comedy	1	3	1	1	4	1	1	3	3	4	3	5	2	3	2	3	2	2	2	1	3	2	5	2	2	5	2	5	5
1	2	1	2	1	1	2	1	75	176	1	24.2123	3	6	2	1	2	Instagram	1	3	food, sports, health, Education and literacy, Comedy, Religion	1	2	1	1	2	1	1	1	1	1	4	1	1	1	2	1	1	2	1	1	3	2	5	2	1	2	1	2	2
2	1	2	5	1	2	2	2	55	167	1	19.721	3	2	2	1	2	Instagram	1	2	health	3	2	2	3	3	3	3	3	2	2	2	2	2	4	4	4	3	3	3	4	2	2	4	4	3	4	3	4	4
2	1	1	9	1	1	1	1	70	185	1	20.4529	1	3	4	3	2	Instagram	1	7	sports	3	4	5	3	5	4	2	3	3	3	5	3	3	3	5	3	2	5	5	3	3	5	4	3	3	4	5	3	5
2	1	2	6	1	1	2	1	47	170	1	16.263	4	2	6	1	2	Facebook, Twitter (X), Instagram	3	1	Beauty and fashion, food, sports, health, Education and literacy, Comedy, Religion, others	2	2	1	3	1	3	4	5	2	4	4	5	5	4	3	4	3	4	4	3	4	4	5	2	3	4	4	4	4
2	2	1	4	1	2	2	1	70	183	1	20.9024	2	3	2	3	2	Facebook, Twitter (X), TikTok, Snapchat, Instagram	5	4	sports, health, Education and literacy	2	2	2	2	3	2	2	2	2	2	2	4	3	3	3	3	2	2	2	3	2	2	5	2	2	3	2	3	3
1	1	1	2	1	1	2	2	70	180	1	21.6049	3	6	2	1	2	TikTok	1	10	others	3	3	1	3	3	2	4	4	2	5	5	4	4	4	3	4	2	3	4	2	3	5	4	4	3	4	3	4	2
2	2	1	6	1	2	2	2	86	177	1	27.4506	2	2	2	4	2	Instagram	1	2	sports, Comedy, Religion	2	3	1	1	2	1	1	3	3	4	1	4	3	2	4	1	2	3	1	5	4	3	5	1	2	1	4	3	1
2	2	1	4	1	2	2	1	70	170	1	24.2215	2	3	8	3	2	Snapchat, Instagram	2	5	food	3	5	5	4	4	4	4	4	4	2	4	4	4	4	4	4	4	4	4	4	4	4	4	4	4	4	4	4	4
1	2	2	5	1	2	2	1	50	155	1	20.8117	4	6	5	6	2	Facebook, Snapchat, Instagram	3	5	Beauty and fashion, food, health, Comedy, Religion	1	3	1	1	3	2	2	2	3	3	3	3	2	1	3	3	2	2	2	1	3	2	2	2	2	2	2	2	1
2	1	1	3	1	2	2	1	60	175	1	19.5918	2	3	1	4	2	Facebook, TikTok, Snapchat, Instagram, others	5	3	sports, health, Education and literacy, Comedy, Religion	1	1	1	1	2	1	1	1	1	1	2	1	1	1	1	1	1	1	1	1	1	1	1	1	1	2	1	2	2
2	2	1	4	1	2	2	2	125	172	1	42.2526	2	3	2	6	2	Facebook, Instagram	2	4	others	2	3	2	3	3	2	3	2	2	3	2	2	2	2	4	3	3	3	2	2	2	2	4	2	3	3	3	3	4
2	1	1	4	1	2	2	1	90	178	1	28.4055	2	6	2	1	2	Facebook, TikTok, Instagram	3	4	Beauty and fashion, food, sports, health, Education and literacy, Comedy, Religion, others	2	3	1	3	4	3	3	3	1	3	4	2	2	2	2	3	2	4	3	1	3	3	2	3	3	3	3	2	1
1	2	1	3	1	1	2	2	60	177	1	19.1516	2	3	2	1	2	TikTok, Snapchat, Instagram	3	5	Beauty and fashion, health, Education and literacy, Religion	2	2	5	1	2	3	2	1	2	1	5	1	2	1	1	2	1	4	2	1	2	3	4	1	1	1	1	2	1
2	1	1	5	1	1	2	1	65	180	1	20.0617	2	2	2	4	2	Facebook, TikTok, Snapchat, Instagram	4		Beauty and fashion, health, Comedy	5	5	4	3	2	3	3	4	3	3	1	3	3	3	4	3	2	2	3	4	3	4	3	3	3	3	4	4	3
2	1	2	1	1	1	2	4	55	153	1	23.4952	1	3	6	1	2	Instagram	1	3	others	3	3	2	4	3	5	5	3	5	4	4	3	4	4	2	4	3	4	4	3	5	5	2	4	5	3	4	4	2
2	2	1	4	1	2	2	1	120	172	1	40.5625	2	3	2	6	2	Facebook, TikTok, Snapchat, Instagram	4	4	others	3	3	3	2	3	2	2	2	2	3	3	3	2	2	4	2	3	2	3	3	3	2	2	2	2	3	3	3	2
2	1	2	2	1	2	2	1	80	157	1	32.4557	2	2	2	1	2	Instagram	1	2	Education and literacy	3	3	3	3	5	5	5	3	2	4	3	5	2	2	2	1	3	2	2	3	2	2	3	2	1	1	1	2	1
2	1	1	2	1	1	2	1	70	176	1	22.5981	2	3	2	3	2	Facebook, Twitter (X)	2	2	Education and literacy, Religion, others	2	3	1	4	4	2	2	4	1	3	2	1	1	3	3	4	1	2	4	1	3	2	4	2	2	4	3	5	1
2	2	2	6	1	2	2	2	60	162	1	22.8624	2	3	4	3	2	TikTok, Instagram	2	5	Beauty and fashion, Education and literacy, Comedy	1	2	1	2	5	3	2	2	1	4	3	4	1	3	4	2	1	2	3	5	2	2	2	2	2	4	2	4	2
2	1	1	6	1	2	1	2	68	172	1	22.9854	1	3	5	3	2	Facebook, Twitter (X)	2		sports, Education and literacy, Comedy, Religion	1	1	2	1	3	2	1	3	2	2	2	4	4	4	3	4	3	2	3	4	2	4	5	2	2	3	4	2	2
2	1	1	4	1	1	2	2	70	180	1	21.6049	1	6	1	4	2	Facebook, TikTok, Instagram, others	4	5	Beauty and fashion, food, sports, others	3	2	3	4	4	3	2	1	2	4	4	5	2	4	3	3	3	3	3	3	3	2	3	3	3	3	3	3	3
2	2	2	5	1	1	2	1	60	165	1	22.0386	3	2	2	1	2	Snapchat, Instagram, others	3	8	Beauty and fashion, Education and literacy, Comedy	3	4	3	2	5	4	5	3	3	4	5	4	5	2	3	5	2	5	5	5	5	3	3	5	4	5	5	3	3
2	1	2	6	1	2	2	1	54	155	1	22.4766	2	3	2	1	2	Facebook	1	1	Education and literacy	3	3	3	1	3	3	2	3	1	2	1	1	1	2	1	1	1	1	1	1	1	1	5	1	3	1	1	1	1
2	1	1	4	1	2	1	1	90	180	3	27.7778	3	6	5	6	2	Facebook, Instagram	2	3	food, sports, Education and literacy, Comedy	1	1	2	1	1	5	1	1	2	3	4	5	2	2	1	4	2	2	2	1	4	3	3	2	1	4	4	3	1
2	2	1	5	1	1	2	1	80	180	1	24.6914	2	3	1	1	2	Facebook	1	5	others	1	5	5	5	5	5	2	5	5	5	1	5	1	1	1	1	1	1	1	1	1	1	5	3	2	2	1	1	1
2	1	1	4	1	2	2	2	62	178	1	19.5682	2	1	5	1	2	Instagram	1		sports, health, Education and literacy, Comedy, others	1	5	2	5	5	4	1	3	5	3	3	3	3	3	3	3	3	4	3	2	3	3	4	3	4	3	4	3	3
2	1	1	8	1	2	2	1	80	180	1	24.6914	2	1	2	1	2	Instagram	1		food, Education and literacy, Comedy, Religion	5	3	1	3	3	1	1	1	2	3	1	1	1	1	1	1	1	2	1	1	1	1	4	1	1	2	3	3	3
2	1	2	6	1	1	2	1	48	159	1	18.9866	3	3	2	1	2	Instagram	1	2	Beauty and fashion, health, Education and literacy, Religion	2	2	1	2	3	3	2	1	1	3	2	3	3	2	3	2	3	3	2	2	2	3	3	3	2	3	2	2	2
2	2	1	5	1	2	2	2	82	178	1	25.8806	2	3	2	1	2	Instagram	1	5	Religion	1	3	1	1	4	2	1	4	3	3	3	1	4	4	3	4	2	4	3	5	2	3	4	1	2	2	1	1	3
2	2	2	7	1	2	2	2	65	168	1	23.03	2	1	2	1	2	Instagram	1	4	others	1	2	1	4	3	3	3	2	2	3	2	3	1	2	1	2	1	1	3	1	2	2	3	2	1	3	2	4	1
2	2	2	7	1	2	1	2	59	172	1	19.9432	1	3	1	1	2	Snapchat	1	3	Comedy	3	2	3	4	4	3	2	5	2	3	4	2	1	2	4	3	3	4	4	3	5	4	3	5	3	4	5	5	1
2	2	2	6	2	2	1	2	60	165	1	22.0386	3	3	5	1	2	Facebook, TikTok, Snapchat, Instagram	4	5	Comedy	1	3	1	2	3	3	2	3	1	3	1	4	2	4	1	5	2	3	3	2	3	3	5	2	1	2	2	3	1
2	1	2	6	1	1	2	1	55	166	1	19.9594	3	6	1	1	1	Snapchat	1	5	Education and literacy	3	3	3	3	3	3	3	3	3	3	3	2	3	3	3	3	3	3	3	3	3	3	3	3	3	3	3	3	3
2	2	1	2	1	1	2	2	70	183	1	20.9024	2	2	2	3	2	Snapchat, Instagram	2	5	Education and literacy, Comedy, Religion, others	2	5	4	1	5	3	2	5	2	5	5	3	3	4	1	4	3	5	4	4	4	5	5	3	2	1	2	5	4
2	2	1	6	1	2	2	2	60	180	1	18.5185	2	2	2	1	2	Instagram	1	5	sports, Comedy, Religion, others	1	1	1	1	3	3	1	2	1	2	3	5	2	3	2	1	1	2	2	1	4	2	3	1	1	5	3	4	3
2	1	2	7	1	1	2	1	66	167	1	23.6652	3	6	8	1	1	Facebook	1	6	Education and literacy	3	3	3	3	3	3	3	3	3	3	3	3	3	3	3	3	3	3	3	3	3	3	3	3	3	3	3	3	3
2	1	1	3	1	2	2	1	60	274	1	7.9919	2	1	2	1	2	Instagram	1	3	others	1	5	2	4	4	2	3	3	2	3	3	4	4	3	3	3	3	3	2	2	1	1	3	3	2	2	3	2	2
2	1	2	3	1	2	2	1	51	158	1	20.4294	3	3	4	1	2	Snapchat, Instagram	2	3	Beauty and fashion, food, Education and literacy, Religion	2	2	1	1	3	1	1	2	1	3	4	2	1	1	3	1	2	2	1	3	5	3	4	3	4	3	4	2	1
2	2	1	6	1	2	2	1	60	176	1	19.3698	4	3	2	1	2	Facebook, Twitter (X), Instagram, others	4	3	sports, Religion	2	3	4	4	4	3	3	4	4	3	4	1	2	3	4	4	2	3	3	3	2	5	4	2	2	2	2	4	2
2	2	2	5	1	2	2	1	60	165	1	22.0386	3	3	2	1	2	Snapchat, Instagram	2	9	Beauty and fashion, Education and literacy, Comedy	3	4	2	5	5	5	5	2	3	5	4	5	5	5	5	3	3	5	5	4	5	3	5	4	5	3	4	5	3
2	2	1	3	1	2	2	1	87	186	1	25.1474	1	3	2	1	2	Facebook, Snapchat, Instagram	3		food, sports, health, Comedy, Religion	3	3	2	1	3	4	3	1	1	4	3	3	4	3	4	3	2	3	3	1	3	3	4	2	2	3	4	4	4
2	2	1	7	1	1	2	4	85	185	1	24.8356	2	3	2	6	1	Facebook	1		Beauty and fashion	1	5	5	1	2	3	3	3	1	2	3	1	2	3	3	5	5	4	3	1	5	5	5	1	4	3	3	4	3
1	2	2	4	1	2	2	2	51	164	1	18.9619	2	6	2	1	2	Facebook, Instagram	2	4	sports	1	3	1	3	2	2	3	3	2	1	1	4	2	4	3	2	1	3	5	2	2	4	4	4	1	4	1	3	4
2	2	2	4	1	2	2	1	55	154	1	23.1911	2	6	2	1	2	Instagram	1	6	Religion	2	2	1	1	5	2	2	2	3	1	1	2	1	1	3	1	1	3	2	1	2	2	5	2	1	5	2	4	2
1	2	1	3	1	2	2	1	100	170	1	34.6021	2	2	2	1	2	Facebook, Instagram	2	2	Comedy, Religion	2	1	1	1	2	2	1	1	2	2	2	3	2	2	2	2	1	1	1	1	1	1	2	2	2	2	2	2	2
2	1	2	6	1	1	2	2	56	158	1	22.4323	2	3	2	3	2	Facebook, Instagram	2	4	Beauty and fashion, food, sports, health, Education and literacy, Comedy, Religion, others	3	4	1	3	4	3	3	3	2	2	2	5	3	3	4	2	2	3	2	2	2	3	3	2	4	3	3	2	2
1	2	2	5	1	2	1	2	58	155	1	24.1415	1	6	3	3	2	Instagram	1	4	Beauty and fashion, food, sports, health, Education and literacy, Comedy, Religion, others	4	5	3	2	3	3	4	4	4	5	5	3	5	3	4	4	4	4	3	3	3	4	4	4	4	4	4	5	2
2	1	1	5	1	1	2	1	80	175	1	26.1224	2	2	2	1	2	Facebook, Instagram	2	5	food, health, Comedy, Religion	1	2	2	4	4	2	1	3	1	2	1	3	3	3	2	3	3	3	3	3	2	3	4	2	2	3	3	3	1
2	1	1	5	1	2	2	1	55	173	1	18.3768	1	3	2	1	2	Facebook, Instagram, others	3	3	health, Education and literacy, Comedy, Religion, others	3	2	2	3	4	3	3	3	3	2	4	3	2	4	4	4	3	4	3	4	4	4	3	4	3	4	3	4	1
2	1	1	6	1	2	2	1	69	167	1	24.7409	3	3	1	4	2	Facebook, Twitter (X), Snapchat, Instagram	4	10	health, Education and literacy, Comedy, Religion	2	3	1	3	4	2	3	4	3	4	5	3	3	3	4	4	2	3	3	2	2	3	3	4	3	3	3	4	5
2	1	1	3	1	2	2	2	56	167	1	20.0796	1	3	8	4	2	Facebook	1	4	Comedy	3	5	4	3	4	4	4	5	4	4	5	1	3	4	2	4	2	4	4	1	4	5	4	3	2	4	3	5	1
2	1	1	8	1	2	1	1	80	176	1	25.8264	1	6	0	1	2	Facebook	1	2	sports	2	4	5	2	2	2	2	3	2	2	4	2	2	1	1	2	4	3	3	2	1	4	2	3	1	1	3	1	2
2	1	1	4	1	2	2	1	100	180	1	30.8642	2	1	2	6	2	Facebook	1	3	health	2	2	2	1	1	1	1	1	1	1	1	1	1	1	1	2	3	2	3	3	2	2	1	2	3	3	1	1	1
[truncated: 14 more columns]
